# Supplementary material for: (1E,2E)-1,2-Bis[1-(3-nitro­phen­yl)ethyl­idene]hydrazine
Source: Acta Crystallogr Sect E Struct Rep Online. 2012 Feb 10;68(Pt 3):o643. doi: 10.1107/S1600536812004722 (PMC3295435; doi:10.1107/S1600536812004722)
Supplement: Supplementary file 1 [file e-68-0o643-sup1.cif]

##############################################################################
#                                                                            #
# This CIF contains the data in a paper accepted for publication in          #
# Acta Crystallographica Section E. It conforms to the requirements of       #
# Notes for Authors for Acta Crystallographica Section E, and has been       #
# peer reviewed under the auspices of the IUCr Commission on Journals.       #
#                                                                            #
# Full details of the Crystallographic Information File format               #
# are given in the paper "The Crystallographic Information File (CIF):       #
# a New Standard Archive File for Crystallography" by S. R. Hall, F. H.      #
# Allen and I. D. Brown [Acta Cryst. (1991), A47, 655-685].                  #
#                                                                            #
# The current version of the core CIF dictionary is obtainable from          #
# ftp://ftp.iucr.org/pub/cif_core.dic.                                       #
#                                                                            #
# Software is freely available for graphical display of the structure(s)     #
# in this CIF. For information consult the CIF software page                 #
# http://www.iucr.org/resources/cif/software.                                #
#                                                                            #
# This file may be used for bona fide research purposes within the           #
# scientific community so long as proper attribution is given to the journal # 
# article from which it was obtained.                                        #
#                                                                            #
##############################################################################
data_global
_audit_creation_method     'form.cif (version 2.0)'
_journal_data_validation_number     ?
_journal_date_recd_electronic     2012-01-31
_journal_date_accepted     2012-02-03
_journal_name_full     'Acta Crystallographica, Section E'
_journal_year     2012
_journal_volume     68
_journal_issue      3
_journal_page_first     o643
_journal_page_last     o643
_journal_paper_category     QO
_journal_paper_doi     10.1107/S1600536812004722
_journal_coeditor_code     IS5067
_publ_contact_author_name     'Professor Fun Hoong-Kun'
_publ_contact_author_address
;
X-ray Crystallography Unit
School of Physics
Universiti Sains Malaysia
11800 USM, Penang
Malaysia
;
_publ_contact_author_email     hkfun@usm.my
_publ_contact_author_fax     '6 04 6579150'
_publ_contact_author_phone     '6 04 6577888  Ext. 3690'
_publ_section_title
;
(1<i>E</i>,2<i>E</i>)-1,2-Bis[1-(3-nitrophenyl)ethylidene]hydrazine
;
loop_
    _publ_author_name
    _publ_author_footnote
    _publ_author_address
    'Safra Izuani Jama Asik' ?
;
X-ray Crystallography Unit
School of Physics
Universiti Sains Malaysia
11800 USM, Penang
Malaysia
;
    'Hoong-Kun Fun'
;
Thomson Reuters ResearcherID: A-3561-2009.
;
;
X-ray Crystallography Unit
School of Physics
Universiti Sains Malaysia
11800 USM, Penang
Malaysia
;
    'Ibrahim Abdul Razak' ?
;
X-ray Crystallography Unit
School of Physics
Universiti Sains Malaysia
11800 USM, Penang
Malaysia
;
    'Patcharaporn Jansrisewangwong' ?
;
Crystal Materials Research Unit
Department of Chemistry
Faculty of Science
Prince of Songkla University, Hat-Yai
Songkhla 90112
Thailand
;
    'Suchada Chantraproma'
;
Thomson Reuters ResearcherID: A-5085-2009.
Additional correspondence author e-mail: suchada.c@psu.ac.th.
;
;
Crystal Materials Research Unit
Department of Chemistry
Faculty of Science
Prince of Songkla University, Hat-Yai
Songkhla 90112
Thailand
;
data_I
_audit_creation_method     SHELXL97
_chemical_name_systematic
;
(1<i>E</i>,2<i>E</i>)-1,2-Bis[1-(3-nitrophenyl)ethylidene]hydrazine
;
_chemical_name_common     ?
_chemical_formula_moiety     'C16 H14 N4 O4'
_chemical_formula_sum     'C16 H14 N4 O4'
_chemical_formula_iupac     'C16 H14 N4 O4'
_chemical_formula_weight     326.31
_chemical_melting_point     ?
_symmetry_cell_setting     monoclinic
_symmetry_space_group_name_H-M     'P 21/c'
_symmetry_space_group_name_Hall     '-P 2ybc'
loop_
    _symmetry_equiv_pos_as_xyz
    'x, y, z'
    '-x, y+1/2, -z+1/2'
    '-x, -y, -z'
    'x, -y-1/2, z-1/2'
_cell_length_a     3.9296(3)
_cell_length_b     7.4448(5)
_cell_length_c     26.3979(19)
_cell_angle_alpha     90.00
_cell_angle_beta     94.0220(10)
_cell_angle_gamma     90.00
_cell_volume     770.37(10)
_cell_formula_units_Z     2
_cell_measurement_reflns_used     4585
_cell_measurement_theta_min     2.84
_cell_measurement_theta_max     28.29
_cell_measurement_temperature     296(2)
_exptl_crystal_description     block
_exptl_crystal_colour     yellow
_exptl_crystal_size_max     0.34
_exptl_crystal_size_mid     0.17
_exptl_crystal_size_min     0.10
_exptl_crystal_density_diffrn     1.407
_exptl_crystal_density_meas     ?
_exptl_crystal_density_method     'not measured'
_exptl_crystal_F_000     340
_exptl_absorpt_coefficient_mu     0.104
_exptl_absorpt_correction_type     multi-scan
_exptl_absorpt_process_details     '(SADABS; Bruker, 2009)'
_exptl_absorpt_correction_T_min     0.9658
_exptl_absorpt_correction_T_max     0.9901
_exptl_special_details     .
_diffrn_ambient_temperature     296(2)
_diffrn_radiation_type     MoK\a
_diffrn_radiation_wavelength     0.71073
_diffrn_radiation_source     'fine-focus sealed tube'
_diffrn_radiation_monochromator     graphite
_diffrn_measurement_device_type     'Bruker APEX DUO CCD area-detector'
_diffrn_measurement_method     '\f and \w'
_diffrn_detector_area_resol_mean     ?
_diffrn_reflns_number     15392
_diffrn_reflns_av_R_equivalents     0.0279
_diffrn_reflns_av_sigmaI/netI     0.0204
_diffrn_reflns_theta_min     1.55
_diffrn_reflns_theta_max     30.05
_diffrn_reflns_theta_full     30.05
_diffrn_measured_fraction_theta_max     0.994
_diffrn_measured_fraction_theta_full     0.994
_diffrn_reflns_limit_h_min     -5
_diffrn_reflns_limit_h_max     5
_diffrn_reflns_limit_k_min     -10
_diffrn_reflns_limit_k_max     10
_diffrn_reflns_limit_l_min     -37
_diffrn_reflns_limit_l_max     37
_diffrn_standards_number     0
_diffrn_standards_interval_count     .
_diffrn_standards_interval_time     .
_diffrn_standards_decay_%     ?
_refine_special_details
;
 Refinement of F^2^ against ALL reflections.  The weighted R-factor wR and
 goodness of fit S are based on F^2^, conventional R-factors R are based
 on F, with F set to zero for negative F^2^. The threshold expression of
 F^2^ > 2sigma(F^2^) is used only for calculating R-factors(gt) etc. and is
 not relevant to the choice of reflections for refinement.  R-factors based
 on F^2^ are statistically about twice as large as those based on F, and R-
 factors based on ALL data will be even larger.
;
_reflns_number_total     2254
_reflns_number_gt     1686
_reflns_threshold_expression     I>2\s(I)
_refine_ls_structure_factor_coef     Fsqd
_refine_ls_matrix_type     full
_refine_ls_R_factor_all     0.0632
_refine_ls_R_factor_gt     0.0471
_refine_ls_wR_factor_gt     0.1330
_refine_ls_wR_factor_ref     0.1463
_refine_ls_goodness_of_fit_ref     1.059
_refine_ls_restrained_S_all     1.059
_refine_ls_number_reflns     2254
_refine_ls_number_parameters     110
_refine_ls_number_restraints     0
_refine_ls_hydrogen_treatment     constr
_refine_ls_weighting_scheme     calc
_refine_ls_weighting_details
       'calc w = 1/[\s^2^(Fo^2^)+(0.0690P)^2^+0.1466P] where P=(Fo^2^+2Fc^2^)/3'
_atom_sites_solution_hydrogens     geom
_atom_sites_solution_primary     direct
_atom_sites_solution_secondary     difmap
_refine_ls_shift/su_max     0.000
_refine_ls_shift/su_mean     0.000
_refine_diff_density_max     0.212
_refine_diff_density_min     -0.182
_refine_ls_extinction_method     none
_refine_ls_extinction_coef     ?
loop_
    _atom_type_symbol
    _atom_type_description
    _atom_type_scat_dispersion_real
    _atom_type_scat_dispersion_imag
    _atom_type_scat_source
    'C' 'C' 0.0033 0.0016
                         'International Tables Vol C Tables 4.2.6.8 and 6.1.1.4'
    'H' 'H' 0.0000 0.0000
                         'International Tables Vol C Tables 4.2.6.8 and 6.1.1.4'
    'N' 'N' 0.0061 0.0033
                         'International Tables Vol C Tables 4.2.6.8 and 6.1.1.4'
    'O' 'O' 0.0106 0.0060
                         'International Tables Vol C Tables 4.2.6.8 and 6.1.1.4'
_computing_data_collection     'APEX2 (Bruker, 2009)'
_computing_cell_refinement     'SAINT (Bruker, 2009)'
_computing_data_reduction     'SAINT (Bruker, 2009)'
_computing_structure_solution     'SHELXTL (Sheldrick, 2008)'
_computing_structure_refinement     'SHELXTL (Sheldrick, 2008)'
_computing_molecular_graphics     'SHELXTL (Sheldrick, 2008)'
_computing_publication_material
;
SHELXTL (Sheldrick, 2008) and PLATON (Spek, 2009)
;
loop_
    _atom_site_type_symbol
    _atom_site_label
    _atom_site_fract_x
    _atom_site_fract_y
    _atom_site_fract_z
    _atom_site_U_iso_or_equiv
    _atom_site_adp_type
    _atom_site_calc_flag
    _atom_site_refinement_flags
    _atom_site_occupancy
    _atom_site_symmetry_multiplicity
    _atom_site_disorder_assembly
    _atom_site_disorder_group
    O O1 0.9642(5) 0.1248(2) 0.20045(5) 0.1005(6) Uani d . 1 1 . .
    O O2 0.8102(4) 0.06399(18) 0.12349(5) 0.0867(5) Uani d . 1 1 . .
    N N1 0.0796(3) 0.47453(16) 0.02358(4) 0.0461(3) Uani d . 1 1 . .
    N N2 0.8220(3) 0.16404(18) 0.15972(5) 0.0572(3) Uani d . 1 1 . .
    C C1 0.3995(4) 0.6788(2) 0.14058(5) 0.0507(3) Uani d . 1 1 . .
    H H1A 0.3117 0.7942 0.1362 0.061 Uiso calc R 1 1 . .
    C C2 0.5585(4) 0.6293(2) 0.18705(6) 0.0583(4) Uani d . 1 1 . .
    H H2A 0.5726 0.7113 0.2137 0.070 Uiso calc R 1 1 . .
    C C3 0.6956(4) 0.4607(2) 0.19421(5) 0.0525(4) Uani d . 1 1 . .
    H H3A 0.8039 0.4272 0.2252 0.063 Uiso calc R 1 1 . .
    C C4 0.6669(3) 0.34261(18) 0.15379(5) 0.0429(3) Uani d . 1 1 . .
    C C5 0.5072(3) 0.38640(17) 0.10740(4) 0.0400(3) Uani d . 1 1 . .
    H H5A 0.4914 0.3029 0.0811 0.048 Uiso calc R 1 1 . .
    C C6 0.3697(3) 0.55758(17) 0.10032(4) 0.0390(3) Uani d . 1 1 . .
    C C7 0.1991(3) 0.60690(18) 0.05020(5) 0.0399(3) Uani d . 1 1 . .
    C C8 0.1829(5) 0.7991(2) 0.03461(6) 0.0643(4) Uani d . 1 1 . .
    H H8A 0.1410 0.8068 -0.0016 0.096 Uiso calc R 1 1 . .
    H H8B 0.3956 0.8567 0.0447 0.096 Uiso calc R 1 1 . .
    H H8C 0.0016 0.8578 0.0507 0.096 Uiso calc R 1 1 . .
loop_
    _atom_site_aniso_label
    _atom_site_aniso_U_11
    _atom_site_aniso_U_22
    _atom_site_aniso_U_33
    _atom_site_aniso_U_12
    _atom_site_aniso_U_13
    _atom_site_aniso_U_23
    O1 0.1420(14) 0.0814(10) 0.0708(9) 0.0246(9) -0.0438(9) 0.0216(7)
    O2 0.1242(12) 0.0551(7) 0.0763(9) 0.0281(7) -0.0242(8) -0.0045(6)
    N1 0.0550(6) 0.0460(6) 0.0357(5) 0.0002(5) -0.0080(4) 0.0071(4)
    N2 0.0638(8) 0.0518(7) 0.0535(7) 0.0030(6) -0.0133(6) 0.0126(6)
    C1 0.0561(8) 0.0465(7) 0.0488(8) 0.0046(6) -0.0020(6) -0.0061(6)
    C2 0.0696(10) 0.0617(9) 0.0424(7) -0.0022(7) -0.0053(6) -0.0130(6)
    C3 0.0576(8) 0.0632(9) 0.0350(6) -0.0071(7) -0.0088(5) 0.0015(6)
    C4 0.0440(6) 0.0450(7) 0.0388(6) -0.0030(5) -0.0044(5) 0.0058(5)
    C5 0.0430(6) 0.0426(7) 0.0338(6) -0.0013(5) -0.0024(4) 0.0006(5)
    C6 0.0383(6) 0.0425(6) 0.0357(6) 0.0002(5) -0.0007(4) 0.0015(5)
    C7 0.0391(6) 0.0426(7) 0.0376(6) 0.0045(5) 0.0003(4) 0.0042(5)
    C8 0.0847(11) 0.0450(8) 0.0600(9) 0.0046(8) -0.0171(8) 0.0064(7)
_geom_special_details
;
 All esds (except the esd in the dihedral angle between two l.s. planes)
 are estimated using the full covariance matrix.  The cell esds are taken
 into account individually in the estimation of esds in distances, angles
 and torsion angles; correlations between esds in cell parameters are only
 used when they are defined by crystal symmetry.  An approximate (isotropic)
 treatment of cell esds is used for estimating esds involving l.s. planes.
;
loop_
    _geom_bond_atom_site_label_1
    _geom_bond_atom_site_label_2
    _geom_bond_site_symmetry_2
    _geom_bond_distance
    _geom_bond_publ_flag
    O1 N2 . 1.2121(16) ?
    O2 N2 . 1.2105(19) ?
    N1 C7 . 1.2803(17) ?
    N1 N1 3_565 1.406(2) ?
    N2 C4 . 1.4663(19) ?
    C1 C2 . 1.387(2) ?
    C1 C6 . 1.3930(19) ?
    C1 H1A . 0.9300 ?
    C2 C3 . 1.374(2) ?
    C2 H2A . 0.9300 ?
    C3 C4 . 1.3808(19) ?
    C3 H3A . 0.9300 ?
    C4 C5 . 1.3756(17) ?
    C5 C6 . 1.3916(18) ?
    C5 H5A . 0.9300 ?
    C6 C7 . 1.4867(17) ?
    C7 C8 . 1.489(2) ?
    C8 H8A . 0.9600 ?
    C8 H8B . 0.9600 ?
    C8 H8C . 0.9600 ?
loop_
    _geom_angle_atom_site_label_1
    _geom_angle_atom_site_label_2
    _geom_angle_atom_site_label_3
    _geom_angle_site_symmetry_1
    _geom_angle_site_symmetry_3
    _geom_angle
    _geom_angle_publ_flag
    C7 N1 N1 . 3_565 113.69(14) ?
    O2 N2 O1 . . 122.84(15) ?
    O2 N2 C4 . . 118.75(12) ?
    O1 N2 C4 . . 118.38(14) ?
    C2 C1 C6 . . 120.76(14) ?
    C2 C1 H1A . . 119.6 ?
    C6 C1 H1A . . 119.6 ?
    C3 C2 C1 . . 120.81(14) ?
    C3 C2 H2A . . 119.6 ?
    C1 C2 H2A . . 119.6 ?
    C2 C3 C4 . . 117.74(12) ?
    C2 C3 H3A . . 121.1 ?
    C4 C3 H3A . . 121.1 ?
    C5 C4 C3 . . 122.99(13) ?
    C5 C4 N2 . . 118.04(12) ?
    C3 C4 N2 . . 118.94(12) ?
    C4 C5 C6 . . 119.02(12) ?
    C4 C5 H5A . . 120.5 ?
    C6 C5 H5A . . 120.5 ?
    C5 C6 C1 . . 118.67(11) ?
    C5 C6 C7 . . 119.49(11) ?
    C1 C6 C7 . . 121.84(12) ?
    N1 C7 C6 . . 115.05(11) ?
    N1 C7 C8 . . 125.53(12) ?
    C6 C7 C8 . . 119.41(12) ?
    C7 C8 H8A . . 109.5 ?
    C7 C8 H8B . . 109.5 ?
    H8A C8 H8B . . 109.5 ?
    C7 C8 H8C . . 109.5 ?
    H8A C8 H8C . . 109.5 ?
    H8B C8 H8C . . 109.5 ?
loop_
    _geom_torsion_atom_site_label_1
    _geom_torsion_atom_site_label_2
    _geom_torsion_atom_site_label_3
    _geom_torsion_atom_site_label_4
    _geom_torsion_site_symmetry_1
    _geom_torsion_site_symmetry_2
    _geom_torsion_site_symmetry_3
    _geom_torsion_site_symmetry_4
    _geom_torsion
    _geom_torsion_publ_flag
    C6 C1 C2 C3 . . . . 1.1(2) ?
    C1 C2 C3 C4 . . . . -0.5(2) ?
    C2 C3 C4 C5 . . . . -0.3(2) ?
    C2 C3 C4 N2 . . . . 177.71(14) ?
    O2 N2 C4 C5 . . . . 1.6(2) ?
    O1 N2 C4 C5 . . . . 179.73(15) ?
    O2 N2 C4 C3 . . . . -176.58(16) ?
    O1 N2 C4 C3 . . . . 1.6(2) ?
    C3 C4 C5 C6 . . . . 0.5(2) ?
    N2 C4 C5 C6 . . . . -177.55(11) ?
    C4 C5 C6 C1 . . . . 0.12(19) ?
    C4 C5 C6 C7 . . . . 179.49(11) ?
    C2 C1 C6 C5 . . . . -0.9(2) ?
    C2 C1 C6 C7 . . . . 179.72(13) ?
    N1 N1 C7 C6 3_565 . . . -179.90(13) ?
    N1 N1 C7 C8 3_565 . . . -0.7(2) ?
    C5 C6 C7 N1 . . . . 24.84(17) ?
    C1 C6 C7 N1 . . . . -155.80(13) ?
    C5 C6 C7 C8 . . . . -154.43(14) ?
    C1 C6 C7 C8 . . . . 24.9(2) ?
loop_
    _geom_hbond_atom_site_label_D
    _geom_hbond_atom_site_label_H
    _geom_hbond_atom_site_label_A
    _geom_hbond_site_symmetry_A
    _geom_hbond_distance_DH
    _geom_hbond_distance_HA
    _geom_hbond_distance_DA
    _geom_hbond_angle_DHA
    _geom_hbond_publ_flag
    C3 H3A O1 2_755 0.9300 2.5700 3.239(2) 129.00 yes
_iucr_refine_instructions_details
;
TITL mo_pj18a_0m in P2(1)/c (RT)
CELL 0.71073   3.9296   7.4448  26.3979  90.000  94.022  90.000
ZERR    2.00   0.0003   0.0005   0.0019   0.000   0.001   0.000
LATT  1
SYMM -X, 0.5+Y, 0.5-Z
SFAC C H N O
UNIT 32 28 8 8
TEMP 24.000
SIZE 0.096 0.175 0.336
L.S. 10
BOND $H
FMAP 2 1 60
PLAN 20
ACTA
CONF
WGHT    0.069000    0.146600
FVAR       0.71618
O1    4    0.964220    0.124842    0.200451    11.00000    0.14199    0.08137 =
         0.07085    0.02158   -0.04378    0.02465
O2    4    0.810225    0.063995    0.123494    11.00000    0.12422    0.05512 =
         0.07631   -0.00452   -0.02420    0.02807
N1    3    0.079560    0.474530    0.023582    11.00000    0.05496    0.04604 =
         0.03573    0.00705   -0.00796    0.00015
N2    3    0.821992    0.164042    0.159721    11.00000    0.06381    0.05185 =
         0.05352    0.01258   -0.01327    0.00305
C1    1    0.399489    0.678801    0.140578    11.00000    0.05605    0.04648 =
         0.04884   -0.00613   -0.00199    0.00455
AFIX  43
H1A   2    0.311725    0.794226    0.136247    11.00000   -1.20000
AFIX   0
C2    1    0.558535    0.629339    0.187053    11.00000    0.06957    0.06167 =
         0.04241   -0.01301   -0.00527   -0.00225
AFIX  43
H2A   2    0.572608    0.711333    0.213696    11.00000   -1.20000
AFIX   0
C3    1    0.695565    0.460666    0.194211    11.00000    0.05755    0.06320 =
         0.03504    0.00148   -0.00884   -0.00707
AFIX  43
H3A   2    0.803943    0.427161    0.225224    11.00000   -1.20000
AFIX   0
C4    1    0.666878    0.342612    0.153793    11.00000    0.04395    0.04503 =
         0.03878    0.00584   -0.00435   -0.00305
C5    1    0.507199    0.386405    0.107396    11.00000    0.04297    0.04261 =
         0.03383    0.00060   -0.00241   -0.00130
AFIX  43
H5A   2    0.491364    0.302851    0.081146    11.00000   -1.20000
AFIX   0
C6    1    0.369705    0.557578    0.100316    11.00000    0.03825    0.04251 =
         0.03571    0.00148   -0.00067    0.00020
C7    1    0.199087    0.606900    0.050198    11.00000    0.03912    0.04264 =
         0.03762    0.00417    0.00027    0.00449
C8    1    0.182899    0.799137    0.034613    11.00000    0.08470    0.04504 =
         0.06000    0.00635   -0.01711    0.00463
AFIX 137
H8A   2    0.141009    0.806826   -0.001589    11.00000   -1.50000
H8B   2    0.395618    0.856713    0.044651    11.00000   -1.50000
H8C   2    0.001634    0.857793    0.050731    11.00000   -1.50000
HKLF 4
REM  mo_pj18a_0m in P2(1)/c (RT)
REM R1 =  0.0471 for   1686 Fo > 4sig(Fo)  and  0.0632 for all   2254 data
REM    110 parameters refined using      0 restraints
END
WGHT      0.0689      0.1465
REM Highest difference peak  0.212,  deepest hole -0.182,  1-sigma level  0.038
Q1    1   0.2831  0.5796  0.0801  11.00000  0.05    0.21
Q2    1   0.7578  0.0881  0.2000  11.00000  0.05    0.21
Q3    1  -0.0638  0.8181  0.0155  11.00000  0.05    0.21
Q4    1   0.1975  0.8883  0.0622  11.00000  0.05    0.19
Q5    1   0.4122  0.6163  0.1171  11.00000  0.05    0.19
Q6    1   0.4320  0.4791  0.1024  11.00000  0.05    0.17
Q7    1   0.6010  0.3862  0.1802  11.00000  0.05    0.16
Q8    1   0.4258  0.8023  0.0018  11.00000  0.05    0.16
Q9    1   1.0164  0.1418  0.1861  11.00000  0.05    0.15
Q10   1   0.0000  0.5000  0.0000  10.50000  0.05    0.14
Q11   1   0.5219  0.3622  0.1414  11.00000  0.05    0.14
Q12   1   0.7135  0.5627  0.1799  11.00000  0.05    0.13
Q13   1   0.5579  0.6560  0.1592  11.00000  0.05    0.13
Q14   1   0.1874  0.6915  0.0417  11.00000  0.05    0.13
Q15   1   0.0776  0.5466  0.0405  11.00000  0.05    0.13
Q16   1   0.6350  0.0682  0.1412  11.00000  0.05    0.12
Q17   1   0.1104  0.3790  0.0356  11.00000  0.05    0.12
Q18   1   0.7939  0.1604  0.0826  11.00000  0.05    0.10
Q19   1   0.9298  0.1322  0.1179  11.00000  0.05    0.10
Q20   1   0.5358  0.5158  0.1997  11.00000  0.05    0.10
;
