# Supplementary material for: (1E,2E)-1,2-Bis[1-(3-nitro­phen­yl)ethyl­idene]hydrazine
Source: Acta Crystallogr Sect E Struct Rep Online. 2012 Feb 10;68(Pt 3):o643. doi: 10.1107/S1600536812004722 (PMC3295435; doi:10.1107/S1600536812004722)
Supplement: Supplementary file 2 [file e-68-0o643-Isup2.hkl]

# 
# h,k,l, Fc-squared, Fo-squared, sigma(Fo-squared) and status flag 
# 
data_I
_shelx_title ' mo_pj18a_0m in P2(1)/c (RT)' 
_shelx_refln_list_code          4 
_shelx_F_calc_maximum      140.80 
_exptl_crystal_F_000       340.00 
_reflns_d_resolution_high  0.7096 
 
loop_ 
 _symmetry_equiv_pos_as_xyz 
 'x, y, z' 
 '-x, y+1/2, -z+1/2' 
 '-x, -y, -z' 
 'x, -y-1/2, z-1/2' 
 
_cell_length_a     3.9296 
_cell_length_b     7.4448 
_cell_length_c    26.3979 
_cell_angle_alpha  90.000 
_cell_angle_beta   94.022 
_cell_angle_gamma  90.000 
 
_shelx_F_squared_multiplier     1.000 
 
loop_ 
 _refln_index_h 
 _refln_index_k 
 _refln_index_l 
 _refln_F_squared_calc 
 _refln_F_squared_meas 
 _refln_F_squared_sigma 
 _refln_observed_status 
   1   0   0       39.89       39.69      0.63 o 
   2   0   0       24.78       26.18      0.43 o 
   3   0   0       28.42       23.34      0.53 o 
   4   0   0        9.83        8.02      0.62 o 
   5   0   0        0.97        1.87      0.73 o 
   1   1   0     6046.10     6000.17     67.52 o 
   2   1   0       28.26       21.69      0.27 o 
   3   1   0        3.05        4.02      0.19 o 
   4   1   0        6.33        8.02      0.49 o 
   5   1   0        6.28        5.99      0.69 o 
   0   2   0      424.04      488.74      5.01 o 
   1   2   0      131.72      128.71      1.41 o 
   2   2   0        1.86        4.30      0.27 o 
   3   2   0       18.78       19.31      0.54 o 
   4   2   0        0.29        0.36      0.31 o 
   5   2   0        1.70        2.15      0.75 o 
   1   3   0      804.27      919.26      7.22 o 
   2   3   0        0.20        0.77      0.17 o 
   3   3   0       15.86       18.45      0.58 o 
   4   3   0        0.35        0.66      0.30 o 
   5   3   0        2.78        2.83      0.53 o 
   0   4   0     1079.68     1201.60     10.36 o 
   1   4   0       54.42       70.93      0.79 o 
   2   4   0       26.52       27.18      0.60 o 
   3   4   0       36.86       32.81      0.85 o 
   4   4   0        5.50        5.87      0.42 o 
   5   4   0        1.16        0.59      0.64 o 
   1   5   0        0.03        0.09      0.18 o 
   2   5   0       29.46       28.11      0.74 o 
   3   5   0        2.33        3.21      0.45 o 
   4   5   0        0.15       -0.10      0.32 o 
   0   6   0       42.20       39.53      0.93 o 
   1   6   0        0.18       -0.15      0.26 o 
   2   6   0        0.00        1.29      0.36 o 
   3   6   0       10.97        9.32      0.66 o 
   4   6   0        2.22        2.09      0.44 o 
   1   7   0       45.79       43.09      0.84 o 
   2   7   0       69.41       61.63      1.22 o 
   3   7   0        0.03        0.04      0.38 o 
   4   7   0        0.04       -0.47      0.53 o 
   0   8   0       11.08       10.73      1.02 o 
   1   8   0        0.12       -0.19      0.46 o 
   2   8   0       20.74       24.21      0.85 o 
   3   8   0        2.99        2.44      0.53 o 
   1   9   0        5.24        6.81      1.01 o 
   2   9   0        6.75        4.26      0.75 o 
   0  10   0        0.45        0.53      1.47 o 
   1  10   0        0.99        2.90      1.00 o 
  -5   1   1        1.02        1.77      0.52 o 
  -4   1   1       21.70       23.43      0.70 o 
  -3   1   1       31.10       31.17      0.44 o 
  -2   1   1      694.74      691.63      4.85 o 
  -1   1   1      159.19      154.42      2.27 o 
   0   1   1     2732.47     2710.40     21.42 o 
   1   1   1     1267.50     1273.92     12.06 o 
   2   1   1       50.12       44.69      0.42 o 
   3   1   1        0.26        0.53      0.18 o 
   4   1   1        1.60        3.54      0.41 o 
   5   1   1        0.15        0.39      0.40 o 
  -5   2   1       24.71       23.75      1.10 o 
  -4   2   1        6.63        6.68      0.47 o 
  -3   2   1       12.96       12.68      0.35 o 
  -2   2   1      519.92      522.46      9.86 o 
  -1   2   1      383.57      356.33      7.35 o 
   0   2   1     2488.68     2467.66     17.27 o 
   1   2   1      343.89      330.35      2.66 o 
   2   2   1      191.23      190.70      1.79 o 
   3   2   1       30.57       27.08      0.57 o 
   4   2   1        7.48        6.68      0.50 o 
   5   2   1        7.04        8.76      0.83 o 
  -5   3   1        0.22       -0.28      0.41 o 
  -4   3   1        0.09       -0.18      0.34 o 
  -3   3   1        2.56        4.20      0.35 o 
  -2   3   1       64.25       62.80      1.37 o 
  -1   3   1      686.49      723.01      5.95 o 
   0   3   1      178.32      184.64      1.30 o 
   1   3   1     1117.50     1166.26      9.53 o 
   2   3   1       39.04       42.87      0.67 o 
   3   3   1        2.39        2.03      0.30 o 
   4   3   1       14.38       14.80      0.63 o 
   5   3   1        0.01       -0.01      0.47 o 
  -5   4   1        1.95        0.42      0.89 o 
  -4   4   1        1.45        1.92      0.32 o 
  -3   4   1       24.36       23.83      0.75 o 
  -2   4   1       10.44       13.51      0.56 o 
  -1   4   1        6.83        9.98      0.34 o 
   0   4   1        1.37       -0.02      0.30 o 
   1   4   1       50.55       52.25      0.57 o 
   2   4   1       14.12       15.99      0.49 o 
   3   4   1        1.43        2.23      0.33 o 
   4   4   1       15.43       16.48      0.74 o 
   5   4   1        0.92        1.05      0.69 o 
  -4   5   1       13.62       12.62      0.62 o 
  -3   5   1       74.50       77.10      1.68 o 
  -2   5   1        2.07        1.97      0.41 o 
  -1   5   1        1.78        1.33      0.19 o 
   0   5   1       34.47       39.88      2.59 o 
   1   5   1       65.89       67.76      0.77 o 
   2   5   1       73.23       67.17      1.05 o 
   3   5   1       17.53       17.80      0.80 o 
   4   5   1        0.57        0.50      0.35 o 
  -4   6   1        2.62        3.32      0.47 o 
  -3   6   1        4.53        4.47      0.48 o 
  -2   6   1       81.79       70.66      1.22 o 
  -1   6   1        0.94        0.63      0.25 o 
   0   6   1       11.44       11.09      0.37 o 
   1   6   1      160.40      159.20      1.56 o 
   2   6   1       74.94       70.62      1.17 o 
   3   6   1        1.89        1.03      0.41 o 
   4   6   1        0.00        0.02      0.36 o 
  -4   7   1        0.13        0.63      0.71 o 
  -3   7   1       10.31       11.35      0.71 o 
  -2   7   1        7.83       12.78      0.63 o 
  -1   7   1        0.73        1.70      0.34 o 
   0   7   1       30.37       30.04      0.78 o 
   1   7   1       21.18       21.40      0.63 o 
   2   7   1       18.22       19.33      0.77 o 
   3   7   1        0.00       -0.33      0.40 o 
   4   7   1        0.55        0.13      0.55 o 
  -3   8   1        4.17        3.14      0.56 o 
  -2   8   1       24.48       23.68      0.88 o 
  -1   8   1        0.04       -0.35      0.42 o 
   0   8   1        0.00        0.87      0.47 o 
   1   8   1        0.63        2.10      0.64 o 
   2   8   1        4.44        3.91      0.51 o 
   3   8   1        3.99        4.79      0.56 o 
  -2   9   1        0.04        1.40      0.61 o 
  -1   9   1        0.01       -0.50      0.58 o 
   0   9   1        1.51        2.17      0.55 o 
   1   9   1        6.11        5.58      0.98 o 
   2   9   1        0.35        0.75      0.61 o 
  -1  10   1        0.59        1.02      0.91 o 
   0  10   1        3.80        4.45      0.80 o 
   1  10   1        0.04        0.59      0.90 o 
  -5   0   2        0.62        0.83      0.52 o 
  -4   0   2        4.47        4.37      0.45 o 
  -3   0   2        4.44        4.78      0.34 o 
  -2   0   2      179.48      172.46      3.80 o 
  -1   0   2       14.25       12.17      0.85 o 
   0   0   2        0.23       -0.08      0.08 o 
   1   0   2     2468.65     2430.74     24.58 o 
   2   0   2       63.19       52.31      0.64 o 
   3   0   2      219.28      247.86      2.85 o 
   4   0   2        1.70        0.79      0.40 o 
   5   0   2        1.98        2.09      0.80 o 
  -5   1   2        7.35        6.37      0.55 o 
  -4   1   2        1.40        1.44      0.30 o 
  -3   1   2       11.84       10.25      0.25 o 
  -2   1   2        0.66        0.34      0.14 o 
  -1   1   2      764.11      680.35      4.84 o 
   0   1   2      394.38      390.47      3.00 o 
   1   1   2      163.07      157.77      1.43 o 
   2   1   2       10.84        7.84      0.24 o 
   3   1   2        2.02        1.75      0.19 o 
   4   1   2       43.69       42.28      1.03 o 
   5   1   2       13.06       14.03      0.80 o 
  -5   2   2        1.30        1.02      0.42 o 
  -4   2   2        0.77        0.82      0.37 o 
  -3   2   2       10.72       11.67      0.44 o 
  -2   2   2       80.60       72.50      1.03 o 
  -1   2   2        0.05       -0.08      0.08 o 
   0   2   2       86.46       79.01      0.70 o 
   1   2   2      284.37      275.37      2.06 o 
   2   2   2      109.31      116.45      1.39 o 
   3   2   2        6.93        7.07      0.37 o 
   4   2   2        7.70       10.13      0.63 o 
   5   2   2        2.30        2.56      0.55 o 
  -5   3   2        8.22        7.55      0.65 o 
  -4   3   2        0.23        0.11      0.34 o 
  -3   3   2       22.56       22.59      0.50 o 
  -2   3   2       23.02       17.34      0.57 o 
  -1   3   2       10.76       14.18      0.32 o 
   0   3   2      816.15      810.24      4.97 o 
   1   3   2      215.23      211.92      1.46 o 
   2   3   2       55.72       55.51      0.76 o 
   3   3   2        8.73        8.91      0.47 o 
   4   3   2       48.22       50.28      1.02 o 
   5   3   2        5.87        5.49      0.87 o 
  -5   4   2        0.85        0.77      0.68 o 
  -4   4   2        2.02        1.50      0.39 o 
  -3   4   2       37.16       43.89      1.17 o 
  -2   4   2       77.30       79.64      1.24 o 
  -1   4   2      281.87      269.31      2.40 o 
   0   4   2      319.77      320.58      2.38 o 
   1   4   2       15.58       13.76      0.33 o 
   2   4   2       58.12       67.79      0.92 o 
   3   4   2        8.91        8.13      0.50 o 
   4   4   2        4.75        4.42      0.48 o 
   5   4   2        0.28       -0.70      1.14 o 
  -4   5   2        0.99        0.78      0.33 o 
  -3   5   2        7.20        9.23      0.54 o 
  -2   5   2        8.61        9.52      0.49 o 
  -1   5   2        0.18        0.55      0.18 o 
   0   5   2        3.36        3.78      0.24 o 
   1   5   2        9.87        7.12      0.30 o 
   2   5   2        0.04        0.28      0.27 o 
   3   5   2        2.74        3.07      0.45 o 
   4   5   2        6.44        5.33      0.55 o 
  -4   6   2        0.02        0.18      0.36 o 
  -3   6   2        4.57        3.36      0.44 o 
  -2   6   2       18.31       17.20      0.65 o 
  -1   6   2        0.00        0.18      0.25 o 
   0   6   2       14.91       12.14      0.47 o 
   1   6   2       40.92       48.29      0.78 o 
   2   6   2        0.01       -0.16      0.28 o 
   3   6   2        2.27        0.65      0.40 o 
   4   6   2        0.59        0.22      0.38 o 
  -4   7   2        0.14       -0.29      0.60 o 
  -3   7   2        0.12        0.48      0.39 o 
  -2   7   2       56.96       59.41      1.40 o 
  -1   7   2        0.00       -0.28      0.28 o 
   0   7   2        0.76        0.19      0.32 o 
   1   7   2      102.63       99.29      1.26 o 
   2   7   2       36.64       37.75      0.93 o 
   3   7   2        0.27        0.50      0.44 o 
   4   7   2        0.09        0.06      0.58 o 
  -3   8   2       13.58       12.19      0.79 o 
  -2   8   2       16.84       17.83      1.02 o 
  -1   8   2        0.17        0.41      0.48 o 
   0   8   2        0.87        1.25      0.49 o 
   1   8   2        0.00       -0.22      0.47 o 
   2   8   2       35.97       34.76      0.97 o 
   3   8   2        7.38        8.29      0.69 o 
  -2   9   2        5.08        5.24      0.79 o 
  -1   9   2       11.77       11.35      1.02 o 
   0   9   2       10.33       12.96      0.95 o 
   1   9   2        4.25        5.60      1.15 o 
   2   9   2        1.43        1.09      0.63 o 
  -1  10   2        8.73        9.58      1.25 o 
   0  10   2        8.13       10.15      0.81 o 
   1  10   2        4.12        4.32      1.01 o 
  -5   1   3        0.00        0.13      0.36 o 
  -4   1   3        0.13       -0.09      0.24 o 
  -3   1   3       38.15       34.42      0.58 o 
  -2   1   3        5.09        6.39      0.58 o 
  -1   1   3    11665.78    11543.32     91.68 o 
   0   1   3       44.07       55.23      0.57 o 
   1   1   3      570.48      595.86      4.50 o 
   2   1   3        2.74        4.75      0.19 o 
   3   1   3       97.01      101.76      1.06 o 
   4   1   3        1.62        2.20      0.31 o 
   5   1   3        4.87        4.88      0.80 o 
  -5   2   3        4.77        4.37      0.51 o 
  -4   2   3        5.72        5.73      0.43 o 
  -3   2   3       19.30       21.20      0.53 o 
  -2   2   3     1630.40     1665.99     10.79 o 
  -1   2   3        1.37        1.01      0.14 o 
   0   2   3       12.25       13.54      0.28 o 
   1   2   3       58.27       47.52      0.56 o 
   2   2   3        5.32        4.87      0.24 o 
   3   2   3        0.52        0.75      0.23 o 
   4   2   3      102.00      106.22      1.72 o 
   5   2   3       21.12       19.66      1.04 o 
  -5   3   3        2.71        2.35      0.50 o 
  -4   3   3        0.99        0.21      0.36 o 
  -3   3   3        8.20        7.76      0.31 o 
  -2   3   3       81.55       87.29      1.64 o 
  -1   3   3       26.51       25.77      0.44 o 
   0   3   3      530.72      610.45      3.97 o 
   1   3   3      882.39      927.24      5.73 o 
   2   3   3       42.96       50.45      0.64 o 
   3   3   3        2.34        2.70      0.33 o 
   4   3   3       25.76       26.18      0.77 o 
   5   3   3        0.15        1.07      0.71 o 
  -5   4   3        2.38        1.39      0.72 o 
  -4   4   3        0.00        0.16      0.31 o 
  -3   4   3        1.78        2.37      0.33 o 
  -2   4   3       45.54       40.86      0.84 o 
  -1   4   3       34.34       33.37      0.53 o 
   0   4   3      590.43      608.74      5.50 o 
   1   4   3       45.90       42.75      0.53 o 
   2   4   3      147.16      153.27      1.60 o 
   3   4   3        0.95        0.92      0.34 o 
   4   4   3       10.78        9.72      0.63 o 
   5   4   3        0.37        1.11      0.74 o 
  -4   5   3        8.04        7.15      0.49 o 
  -3   5   3        5.09        4.26      0.41 o 
  -2   5   3        6.20        5.58      0.42 o 
  -1   5   3       92.07       97.72      1.43 o 
   0   5   3       63.94       64.80      0.77 o 
   1   5   3       10.63       11.54      0.37 o 
   2   5   3       84.16       77.56      1.29 o 
   3   5   3       13.87       13.42      0.72 o 
   4   5   3        2.27        1.65      0.46 o 
  -4   6   3        0.54        0.37      0.37 o 
  -3   6   3       20.08       18.98      0.79 o 
  -2   6   3       28.54       28.44      0.74 o 
  -1   6   3        0.00       -0.25      0.25 o 
   0   6   3       76.96       77.46      0.89 o 
   1   6   3      275.59      258.56      2.28 o 
   2   6   3        5.14        3.56      0.39 o 
   3   6   3        0.15        0.09      0.38 o 
   4   6   3        0.13        0.48      0.44 o 
  -4   7   3        0.00       -0.08      0.76 o 
  -3   7   3        2.62        1.36      0.46 o 
  -2   7   3        3.91        5.48      0.60 o 
  -1   7   3        6.98        8.15      0.52 o 
   0   7   3        0.37       -0.30      0.30 o 
   1   7   3       59.07       75.42      1.09 o 
   2   7   3        5.95        6.56      0.52 o 
   3   7   3        0.06        0.50      0.45 o 
   4   7   3        0.11        0.52      0.59 o 
  -3   8   3        2.50        1.78      0.52 o 
  -2   8   3        1.87        1.72      0.44 o 
  -1   8   3        0.04       -0.43      0.43 o 
   0   8   3        0.38        0.15      0.46 o 
   1   8   3       38.97       33.14      1.15 o 
   2   8   3        4.70        3.74      0.50 o 
   3   8   3        1.78        1.60      0.47 o 
  -2   9   3        0.71        1.03      0.53 o 
  -1   9   3        5.92        6.26      0.89 o 
   0   9   3        1.11        1.20      0.54 o 
   1   9   3        0.28        0.47      0.82 o 
   2   9   3        4.71        6.06      0.94 o 
  -1  10   3        0.76        0.86      0.93 o 
   0  10   3        7.54        8.51      0.77 o 
   1  10   3        0.17       -0.58      0.86 o 
  -5   0   4        3.27        2.69      0.48 o 
  -4   0   4        1.68        2.65      0.46 o 
  -3   0   4        0.85        1.17      0.59 o 
  -2   0   4       88.32       92.25      3.29 o 
  -1   0   4    19825.01    19496.27    468.44 o 
   0   0   4     3358.18     3255.67     32.22 o 
   1   0   4      725.24      730.40      6.27 o 
   2   0   4        0.02        0.25      0.12 o 
   3   0   4        3.17        0.57      0.25 o 
   4   0   4        8.61       12.34      0.63 o 
   5   0   4        0.83        1.12      0.75 o 
  -5   1   4        0.04       -0.05      0.34 o 
  -4   1   4        0.38       -0.03      0.28 o 
  -3   1   4       33.14       36.99      0.87 o 
  -2   1   4      964.97      678.47    221.40 o 
  -1   1   4     3876.51     3876.85     28.78 o 
   0   1   4     2448.52     2311.14     15.30 o 
   1   1   4      242.33      220.42      1.66 o 
   2   1   4       39.95       47.25      0.89 o 
   3   1   4       19.06       20.50      0.46 o 
   4   1   4        2.00        1.25      0.27 o 
   5   1   4        6.14        6.53      0.64 o 
  -5   2   4        0.62        0.85      0.38 o 
  -4   2   4        4.17        3.84      0.38 o 
  -3   2   4       26.22       25.43      0.53 o 
  -2   2   4        0.28       -0.49      0.49 o 
  -1   2   4      154.72      176.58      2.21 o 
   0   2   4        7.96        4.32      0.16 o 
   1   2   4       17.00       19.66      0.26 o 
   2   2   4      151.03      155.87      1.32 o 
   3   2   4        0.78        0.59      0.22 o 
   4   2   4       14.98       15.91      0.66 o 
   5   2   4        1.15        2.35      0.51 o 
  -5   3   4        0.79        0.39      0.41 o 
  -4   3   4        0.18        0.21      0.34 o 
  -3   3   4       49.89       59.00      1.07 o 
  -2   3   4       35.27       51.75      1.39 o 
  -1   3   4      541.75      548.42      3.86 o 
   0   3   4      411.14      447.90      2.88 o 
   1   3   4       91.68      104.89      0.80 o 
   2   3   4      129.40      132.01      1.24 o 
   3   3   4        4.31        4.74      0.35 o 
   4   3   4        2.01        2.12      0.37 o 
   5   3   4        5.65        5.30      1.05 o 
  -5   4   4        2.47        0.94      0.71 o 
  -4   4   4       11.24       11.55      0.74 o 
  -3   4   4        1.07       -0.11      0.27 o 
  -2   4   4       15.68       15.98      1.52 o 
  -1   4   4      135.18      164.70      1.53 o 
   0   4   4      371.93      429.76      2.92 o 
   1   4   4       27.75       26.48      0.40 o 
   2   4   4       23.47       27.76      0.61 o 
   3   4   4       10.67       10.97      0.58 o 
   4   4   4       13.29       16.71      0.79 o 
   5   4   4        3.35        4.64      0.93 o 
  -4   5   4        0.03        0.28      0.31 o 
  -3   5   4        6.00        5.16      0.45 o 
  -2   5   4       25.73       25.04      0.75 o 
  -1   5   4      141.63      144.66      1.64 o 
   0   5   4       10.30        6.84      0.28 o 
   1   5   4      286.85      284.06      2.13 o 
   2   5   4        8.68        9.76      0.47 o 
   3   5   4        0.04        0.33      0.35 o 
   4   5   4        0.70        0.89      0.42 o 
  -4   6   4        3.99        1.96      0.41 o 
  -3   6   4        2.19        1.52      0.40 o 
  -2   6   4       15.83       15.70      0.61 o 
  -1   6   4       38.08       33.78      0.80 o 
   0   6   4        0.40        0.55      0.25 o 
   1   6   4        2.98        5.27      0.36 o 
   2   6   4        3.69        2.31      0.46 o 
   3   6   4        1.51        2.05      0.47 o 
   4   6   4        0.18        0.14      0.48 o 
  -4   7   4        0.03        0.23      0.80 o 
  -3   7   4        8.73        6.68      0.60 o 
  -2   7   4        4.89        4.57      0.45 o 
  -1   7   4        2.61        1.92      0.37 o 
   0   7   4        7.84        7.08      0.47 o 
   1   7   4      161.95      144.69      1.56 o 
   2   7   4        0.05        0.51      0.35 o 
   3   7   4        1.16        0.89      0.46 o 
   4   7   4        0.11        0.81      0.86 o 
  -3   8   4        4.90        5.97      0.64 o 
  -2   8   4        1.98        2.48      0.45 o 
  -1   8   4        0.06        0.03      0.47 o 
   0   8   4       25.54       23.96      0.94 o 
   1   8   4        1.19        1.86      0.55 o 
   2   8   4        3.20        4.72      0.53 o 
   3   8   4        0.78        1.00      0.46 o 
  -2   9   4        0.60        1.32      0.54 o 
  -1   9   4        0.02        0.83      0.60 o 
   0   9   4        1.54        1.56      0.56 o 
   1   9   4        4.13        3.46      0.94 o 
   2   9   4        2.88        4.14      0.95 o 
  -1  10   4        0.08       -0.83      0.83 o 
   0  10   4        7.09        7.56      0.95 o 
   1  10   4        0.18        0.01      0.95 o 
  -5   1   5        1.36        0.58      0.33 o 
  -4   1   5        7.91        7.80      0.52 o 
  -3   1   5        5.37        3.57      0.55 o 
  -2   1   5      177.45      181.68      3.96 o 
  -1   1   5      116.14      127.57      1.47 o 
   0   1   5       68.14       61.82      0.55 o 
   1   1   5      100.99      102.66      0.91 o 
   2   1   5      128.82      138.25      1.33 o 
   3   1   5        2.33        3.57      0.33 o 
   4   1   5        5.48        6.93      0.41 o 
   5   1   5        3.29        4.27      0.60 o 
  -5   2   5        0.28        0.32      0.37 o 
  -4   2   5        0.15        0.19      0.27 o 
  -3   2   5      169.12      161.26      1.65 o 
  -2   2   5       87.62       96.99      0.85 o 
  -1   2   5        1.23        0.40      0.23 o 
   0   2   5      672.05      664.49      4.40 o 
   1   2   5      277.87      291.99      1.97 o 
   2   2   5        0.00       -0.01      0.13 o 
   3   2   5       15.50       14.06      0.50 o 
   4   2   5       18.29       21.90      0.65 o 
   5   2   5        1.21        1.42      0.49 o 
  -5   3   5        0.92        0.85      0.42 o 
  -4   3   5        0.03       -0.34      0.34 o 
  -3   3   5        7.47        9.07      0.34 o 
  -2   3   5       99.69      109.97      1.93 o 
  -1   3   5      641.81      629.41      4.39 o 
   0   3   5     1348.09     1361.29      7.70 o 
   1   3   5      106.17      112.61      0.86 o 
   2   3   5       80.83       74.21      0.88 o 
   3   3   5       42.89       40.53      0.90 o 
   4   3   5       18.13       20.29      0.78 o 
   5   3   5        3.59        3.62      0.66 o 
  -5   4   5        1.88        0.52      0.66 o 
  -4   4   5        1.60        2.73      0.48 o 
  -3   4   5        0.34        0.41      0.26 o 
  -2   4   5       28.12        8.66      1.02 o 
  -1   4   5      168.96      157.99      1.47 o 
   0   4   5       63.89       68.71      0.64 o 
   1   4   5       36.07       39.74      0.50 o 
   2   4   5        6.96        7.55      0.39 o 
   3   4   5      133.44      131.16      1.84 o 
   4   4   5        4.25        3.72      0.49 o 
   5   4   5        8.28        8.37      0.99 o 
  -4   5   5       29.81       31.62      1.04 o 
  -3   5   5        5.90        5.79      0.47 o 
  -2   5   5       20.51       18.02      0.72 o 
  -1   5   5       70.90       65.29      1.01 o 
   0   5   5       26.15       25.93      0.45 o 
   1   5   5       77.98       76.40      0.84 o 
   2   5   5       41.32       38.45      0.78 o 
   3   5   5        0.06       -0.14      0.34 o 
   4   5   5       11.98       11.89      0.75 o 
  -4   6   5        0.49        0.87      0.38 o 
  -3   6   5       20.52       20.80      0.86 o 
  -2   6   5       15.18       16.12      0.62 o 
  -1   6   5       13.42       10.60      0.53 o 
   0   6   5      174.43      161.70      1.51 o 
   1   6   5        3.25        1.73      0.28 o 
   2   6   5        3.31        2.60      0.37 o 
   3   6   5        0.02        0.18      0.46 o 
   4   6   5        0.15        1.36      0.48 o 
  -4   7   5        1.09        0.72      0.84 o 
  -3   7   5        5.36        6.21      0.62 o 
  -2   7   5        0.10       -0.16      0.33 o 
  -1   7   5        0.63        0.36      0.34 o 
   0   7   5        1.39        1.91      0.42 o 
   1   7   5       73.51       70.65      1.11 o 
   2   7   5        0.32        0.86      0.36 o 
   3   7   5        0.25       -0.10      0.39 o 
  -3   8   5       15.00       15.84      0.88 o 
  -2   8   5        1.51        1.73      0.43 o 
  -1   8   5        3.75        5.15      0.61 o 
   0   8   5        8.95        8.84      0.69 o 
   1   8   5        1.11        1.24      0.61 o 
   2   8   5        2.15        1.65      0.60 o 
   3   8   5        0.89        0.63      0.52 o 
  -2   9   5        1.64        1.56      0.55 o 
  -1   9   5        4.83        5.52      0.88 o 
   0   9   5        1.22        1.40      0.54 o 
   1   9   5       10.83        7.76      1.08 o 
   2   9   5        4.19        4.91      0.89 o 
  -1  10   5        0.28        0.51      1.15 o 
   0  10   5        2.05        2.00      0.92 o 
   1  10   5        0.61       -0.18      0.87 o 
  -5   0   6        0.18        0.50      0.35 o 
  -4   0   6       21.40       18.56      1.60 o 
  -3   0   6       12.93       10.12      1.06 o 
  -2   0   6      811.81      883.61     22.32 o 
  -1   0   6     1672.95     1602.42     20.59 o 
   0   0   6     3856.88     3732.46     33.61 o 
   1   0   6       46.20       46.96      0.60 o 
   2   0   6     1731.86     1777.54     17.98 o 
   3   0   6      100.77      101.00      5.90 o 
   4   0   6        0.25       -0.09      0.63 o 
   5   0   6        0.75        0.09      0.91 o 
  -5   1   6        1.33        0.96      0.33 o 
  -4   1   6        3.52        4.37      0.60 o 
  -3   1   6       81.47       87.11      2.30 o 
  -2   1   6       90.82       92.36      2.42 o 
  -1   1   6      838.06      629.34    105.07 o 
   0   1   6      772.47      719.78      4.46 o 
   1   1   6      200.89      176.13      1.28 o 
   2   1   6       74.86       99.71      1.01 o 
   3   1   6      192.58      209.56      2.30 o 
   4   1   6       10.01        8.69      0.47 o 
   5   1   6        2.67        4.92      0.84 o 
  -5   2   6        0.04       -0.20      0.34 o 
  -4   2   6        0.90        0.64      0.32 o 
  -3   2   6       20.63       22.18      0.63 o 
  -2   2   6      173.39      172.48      1.38 o 
  -1   2   6      106.55      123.28      2.12 o 
   0   2   6      248.06      252.00      1.81 o 
   1   2   6      145.67      159.55      1.57 o 
   2   2   6        5.31        7.95      0.25 o 
   3   2   6       10.52       11.80      0.51 o 
   4   2   6       10.93       13.69      0.68 o 
   5   2   6       11.74       10.83      1.00 o 
  -5   3   6        0.33       -0.25      0.41 o 
  -4   3   6        1.56        1.14      0.37 o 
  -3   3   6       25.82       28.27      0.50 o 
  -2   3   6        6.91        7.15      0.49 o 
  -1   3   6        3.47        2.71      0.19 o 
   0   3   6       53.57       48.08      0.46 o 
   1   3   6      428.01      479.29      2.90 o 
   2   3   6        0.84        0.64      0.20 o 
   3   3   6      199.26      199.56      2.22 o 
   4   3   6       22.97       21.78      0.83 o 
   5   3   6        1.06        0.57      0.65 o 
  -5   4   6        0.01       -0.32      0.60 o 
  -4   4   6       10.61        9.33      0.98 o 
  -3   4   6        5.22        4.48      0.37 o 
  -2   4   6       19.61       14.84      1.15 o 
  -1   4   6        0.21       -0.19      0.19 o 
   0   4   6       17.97       18.45      0.32 o 
   1   4   6       53.79       65.28      0.65 o 
   2   4   6        0.96        2.76      0.28 o 
   3   4   6       70.55       70.67      1.18 o 
   4   4   6        0.34        0.68      0.43 o 
  -4   5   6        1.93        2.70      0.54 o 
  -3   5   6        0.73        1.65      0.35 o 
  -2   5   6        0.82        0.10      0.38 o 
  -1   5   6      299.61      287.09      2.78 o 
   0   5   6       51.79       50.62      0.57 o 
   1   5   6        6.70        8.08      0.33 o 
   2   5   6        1.75        1.57      0.30 o 
   3   5   6       16.89       15.63      0.79 o 
   4   5   6        0.34        0.32      0.42 o 
  -4   6   6        0.40        0.80      0.37 o 
  -3   6   6        0.68        0.49      0.36 o 
  -2   6   6        4.25        3.26      0.40 o 
  -1   6   6       12.04       11.86      0.56 o 
   0   6   6      246.85      262.89      2.17 o 
   1   6   6        3.60        2.89      0.30 o 
   2   6   6        2.78        2.39      0.37 o 
   3   6   6        0.24        0.50      0.40 o 
   4   6   6       16.12       16.22      0.92 o 
  -4   7   6        1.32        0.89      0.89 o 
  -3   7   6        5.20        4.42      0.55 o 
  -2   7   6        1.45        1.26      0.36 o 
  -1   7   6        0.03        0.04      0.32 o 
   0   7   6       74.07       68.40      1.15 o 
   1   7   6       83.85       86.06      1.48 o 
   2   7   6       16.18       15.49      0.70 o 
   3   7   6        0.13       -0.38      0.42 o 
  -3   8   6        6.94        8.69      0.76 o 
  -2   8   6        4.27        4.20      0.50 o 
  -1   8   6        0.01       -0.40      0.40 o 
   0   8   6        0.36        0.22      0.47 o 
   1   8   6        0.00       -0.39      0.39 o 
   2   8   6       13.98       14.26      1.10 o 
   3   8   6        0.90        0.97      0.46 o 
  -2   9   6        2.66        3.67      0.58 o 
  -1   9   6       14.77       19.01      1.58 o 
   0   9   6        7.01        5.99      0.66 o 
   1   9   6       16.86       18.24      2.73 o 
   2   9   6        0.05       -0.03      0.69 o 
  -1  10   6        2.40        1.83      1.26 o 
   0  10   6        2.22        2.19      0.79 o 
   1  10   6        1.01        1.86      1.16 o 
  -5   1   7        0.48        0.21      0.29 o 
  -4   1   7        7.94        7.75      0.80 o 
  -3   1   7       33.87       38.04      1.25 o 
  -2   1   7     1536.97     1509.79     26.38 o 
  -1   1   7       52.24       56.61      1.00 o 
   0   1   7      177.08      163.04      1.11 o 
   1   1   7      697.78      702.61      4.59 o 
   2   1   7       32.09       45.34      0.54 o 
   3   1   7       27.22       29.69      0.69 o 
   4   1   7        0.10        0.25      0.31 o 
   5   1   7        9.90        9.84      1.10 o 
  -5   2   7        0.23        0.66      0.35 o 
  -4   2   7        8.99       11.01      0.52 o 
  -3   2   7      329.53      312.75      3.01 o 
  -2   2   7      854.08      859.52      6.00 o 
  -1   2   7       17.81       12.71      0.53 o 
   0   2   7      149.97      142.87      1.13 o 
   1   2   7      287.57      271.02      1.76 o 
   2   2   7        9.14        7.38      0.28 o 
   3   2   7       22.71       23.91      0.66 o 
   4   2   7       70.08       70.89      1.22 o 
   5   2   7        0.03        0.51      0.67 o 
  -5   3   7        1.05        1.40      0.43 o 
  -4   3   7       11.85        9.68      0.61 o 
  -3   3   7       17.32       16.42      0.43 o 
  -2   3   7        3.68        2.32      0.43 o 
  -1   3   7       50.08       58.46      0.61 o 
   0   3   7      187.34      192.24      1.42 o 
   1   3   7      187.65      219.45      1.48 o 
   2   3   7        5.42        4.93      0.29 o 
   3   3   7      255.85      264.15      2.87 o 
   4   3   7        0.03        0.07      0.32 o 
   5   3   7        0.21        0.89      0.49 o 
  -5   4   7        0.43        1.37      0.67 o 
  -4   4   7       11.82       14.20      0.80 o 
  -3   4   7        1.06        1.06      0.28 o 
  -1   4   7      184.10      187.87      1.69 o 
   0   4   7      211.02      198.46      1.34 o 
   1   4   7      245.41      238.72      1.59 o 
   2   4   7       96.49       95.34      1.14 o 
   3   4   7       33.46       35.30      0.84 o 
   4   4   7        0.80        1.09      0.44 o 
  -4   5   7        0.90        1.10      0.41 o 
  -3   5   7        9.33       10.07      0.57 o 
  -2   5   7        1.30        0.72      0.37 o 
  -1   5   7       36.15       29.06      0.71 o 
   0   5   7       43.64       36.84      0.49 o 
   1   5   7        0.39       -0.11      0.18 o 
   2   5   7        0.03        0.07      0.25 o 
   3   5   7       22.96       21.23      0.85 o 
   4   5   7        6.51        7.58      0.71 o 
  -4   6   7        2.23        1.59      0.40 o 
  -3   6   7       12.25       10.63      0.65 o 
  -2   6   7        1.72        2.33      0.37 o 
  -1   6   7       42.17       43.89      1.35 o 
   0   6   7      645.91      626.99      4.46 o 
   1   6   7        9.09       11.65      0.44 o 
   2   6   7        0.06       -0.16      0.27 o 
   3   6   7        2.04        2.43      0.49 o 
   4   6   7        8.26        8.11      0.77 o 
  -4   7   7        1.02        2.22      1.81 o 
  -3   7   7        4.73        5.89      0.60 o 
  -2   7   7        3.42        2.71      0.42 o 
  -1   7   7       36.52       34.43      1.09 o 
   0   7   7       32.12       36.89      1.00 o 
   1   7   7       20.80       24.27      0.79 o 
   2   7   7       10.14       10.14      0.59 o 
   3   7   7        3.55        5.27      0.55 o 
  -3   8   7        0.58        0.25      0.49 o 
  -2   8   7        2.59        3.74      0.52 o 
  -1   8   7        0.70        0.27      0.39 o 
   0   8   7       20.06       17.27      0.79 o 
   1   8   7        1.99        0.70      0.46 o 
   2   8   7        6.53        4.65      0.83 o 
   3   8   7        1.97        1.28      0.48 o 
  -2   9   7        2.38        2.59      0.54 o 
  -1   9   7       21.23       19.40      1.58 o 
   0   9   7        0.70        0.11      0.75 o 
   1   9   7        1.38        1.45      0.83 o 
   2   9   7        1.44        0.51      0.72 o 
  -1  10   7        1.78        2.29      1.68 o 
   0  10   7        2.05        2.01      0.92 o 
   1  10   7        9.60        9.88      1.24 o 
  -5   0   8        4.86        5.01      1.64 o 
  -4   0   8       17.56       19.51      1.64 o 
  -3   0   8        6.93        5.02      2.02 o 
  -2   0   8      353.12      443.19     11.83 o 
  -1   0   8        0.09        0.18      0.15 o 
   0   0   8       98.68       82.82      0.92 o 
   1   0   8      307.40      338.38      4.05 o 
   2   0   8      283.98      286.39      2.79 o 
   3   0   8       32.51       33.96      0.96 o 
   4   0   8        0.82        0.76      0.46 o 
   5   0   8       21.45       18.01      1.58 o 
  -5   1   8        0.08        0.08      0.44 o 
  -4   1   8       13.34       14.09      1.00 o 
  -3   1   8      136.28      151.99      3.11 o 
  -2   1   8      366.71      394.02     10.91 o 
  -1   1   8       17.99        8.67      0.26 o 
   0   1   8      258.33      258.68      1.73 o 
   1   1   8       20.65       19.86      0.35 o 
   2   1   8        4.82        8.25      0.27 o 
   3   1   8        0.03        0.07      0.23 o 
   4   1   8        5.12        6.28      0.46 o 
   5   1   8        0.62        0.82      0.40 o 
  -5   2   8        0.60        1.10      0.36 o 
  -4   2   8        5.80        4.91      0.47 o 
  -3   2   8       16.29       16.36      1.41 o 
  -2   2   8      199.86      196.04      1.47 o 
  -1   2   8      179.82      180.50      1.67 o 
   0   2   8       40.84       29.85      0.39 o 
   1   2   8       29.36       35.43      0.43 o 
   2   2   8       82.12       81.58      0.93 o 
   3   2   8       20.32       20.37      0.64 o 
   4   2   8        9.29       10.48      0.57 o 
   5   2   8        0.44        0.71      0.42 o 
  -5   3   8        0.43        0.86      0.42 o 
  -4   3   8       26.12       24.87      0.84 o 
  -3   3   8       63.20       70.29      1.01 o 
  -2   3   8       13.55       12.63      0.44 o 
  -1   3   8        2.09        3.59      0.19 o 
   0   3   8        2.64        5.45      0.21 o 
   1   3   8        0.19        0.18      0.13 o 
   2   3   8        0.36        0.03      0.19 o 
   3   3   8        8.31        8.29      0.51 o 
   4   3   8        9.22       11.82      0.63 o 
   5   3   8        1.10        0.59      0.52 o 
  -5   4   8        1.35        2.04      0.69 o 
  -4   4   8        5.90        6.08      0.67 o 
  -3   4   8        0.01       -0.23      0.23 o 
  -2   4   8        5.27        2.55      0.73 o 
  -1   4   8      209.20      224.82      2.07 o 
   0   4   8      173.06      163.26      1.19 o 
   1   4   8        3.22        4.12      0.21 o 
   2   4   8        0.17        0.58      0.26 o 
   3   4   8        4.01        4.45      0.42 o 
   4   4   8        5.94        6.60      0.64 o 
  -4   5   8        3.20        3.62      0.43 o 
  -3   5   8        2.65        2.08      0.39 o 
  -2   5   8      156.59      152.65      2.10 o 
  -1   5   8        0.01        0.44      0.30 o 
   0   5   8       24.66       22.92      0.43 o 
   1   5   8        2.55        2.92      0.25 o 
   2   5   8       16.21       16.39      0.57 o 
   3   5   8       16.54       19.63      0.83 o 
   4   5   8        0.48        1.11      0.68 o 
  -4   6   8        0.01        0.15      0.35 o 
  -3   6   8       15.94       14.50      1.36 o 
  -2   6   8        8.41        8.09      0.64 o 
  -1   6   8       12.98        9.75      0.54 o 
   0   6   8        2.09        0.90      0.32 o 
   1   6   8       11.09       11.69      0.45 o 
   2   6   8        4.69        3.88      0.40 o 
   3   6   8        3.82        3.42      0.48 o 
   4   6   8        1.44        0.52      0.53 o 
  -4   7   8        1.52        2.27      0.98 o 
  -3   7   8        3.38        4.21      0.64 o 
  -2   7   8        0.07       -0.18      0.33 o 
  -1   7   8       12.09       11.65      0.61 o 
   0   7   8       73.10       66.29      1.14 o 
   1   7   8        0.00       -0.20      0.36 o 
   2   7   8        0.70        1.14      0.40 o 
   3   7   8        0.48        0.65      0.43 o 
  -3   8   8        0.08        0.47      0.49 o 
  -2   8   8        0.12        0.06      0.39 o 
  -1   8   8        1.77        1.44      0.51 o 
   0   8   8       28.45       29.05      0.94 o 
   1   8   8        1.00        0.57      0.45 o 
   2   8   8        0.57        0.41      1.09 o 
   3   8   8        1.37        1.55      0.56 o 
  -2   9   8        0.18        0.70      0.50 o 
  -1   9   8        0.17        0.06      0.56 o 
   0   9   8       14.72       15.35      0.85 o 
   1   9   8        3.97        4.30      0.95 o 
   2   9   8        0.71        0.60      0.73 o 
  -1  10   8        4.73        2.83      1.35 o 
   0  10   8        0.82        0.67      1.03 o 
   1  10   8       21.57       25.90      1.65 o 
  -5   1   9        0.28        0.53      0.92 o 
  -4   1   9        0.47        0.92      0.52 o 
  -3   1   9        5.85        8.76      0.82 o 
  -2   1   9      259.67      245.51     10.60 o 
  -1   1   9       90.94       84.31      0.96 o 
   0   1   9        0.05        0.44      0.12 o 
   1   1   9     1128.03     1153.05      7.20 o 
   2   1   9       20.59       21.05      0.50 o 
   3   1   9        3.98        6.27      0.41 o 
   4   1   9        0.56        0.93      0.32 o 
   5   1   9        8.79       10.57      0.75 o 
  -5   2   9        0.16        0.26      0.33 o 
  -4   2   9        5.25        4.25      0.39 o 
  -3   2   9       60.75       61.39      1.09 o 
  -2   2   9       18.22       19.04      0.34 o 
  -1   2   9        0.09        0.21      0.11 o 
   0   2   9      259.18      275.93      2.11 o 
   1   2   9      226.30      237.79      1.60 o 
   2   2   9      236.21      223.89      2.08 o 
   3   2   9        4.77        5.12      0.46 o 
   4   2   9        0.28        1.30      0.36 o 
   5   2   9        0.51        0.40      0.42 o 
  -5   3   9        0.10       -0.19      0.40 o 
  -4   3   9        8.05        8.21      0.64 o 
  -3   3   9       17.21       18.81      0.50 o 
  -2   3   9       67.21       70.90      3.23 o 
  -1   3   9       56.62       56.70      0.63 o 
   0   3   9        2.75        9.86      0.26 o 
   1   3   9      174.62      197.57      1.38 o 
   2   3   9       35.89       30.97      0.63 o 
   3   3   9      126.85      138.23      1.86 o 
   4   3   9       64.11       61.21      1.31 o 
   5   3   9        0.28        1.01      0.79 o 
  -5   4   9        0.09       -0.45      0.60 o 
  -4   4   9        0.02        0.11      0.38 o 
  -3   4   9       12.79       12.50      0.54 o 
  -2   4   9       12.34       14.59      0.66 o 
  -1   4   9       96.19      101.52      1.11 o 
   0   4   9       18.88       19.00      0.36 o 
   1   4   9       31.94       28.88      0.44 o 
   2   4   9      587.48      566.18      4.55 o 
   3   4   9        2.64        2.89      0.41 o 
   4   4   9       40.78       45.57      1.21 o 
  -4   5   9        0.69        0.74      0.34 o 
  -3   5   9        1.43        0.63      0.32 o 
  -2   5   9       67.76       72.16      1.33 o 
  -1   5   9       72.12       72.07      1.25 o 
   0   5   9       41.48       42.26      0.65 o 
   1   5   9      118.28      113.03      1.07 o 
   2   5   9       25.72       25.45      0.70 o 
   3   5   9       48.55       44.22      1.06 o 
   4   5   9       13.49       13.62      0.90 o 
  -4   6   9        0.87        1.20      0.36 o 
  -3   6   9        5.79        5.88      0.54 o 
  -2   6   9        1.90        1.80      0.40 o 
  -1   6   9       67.25       62.64      1.09 o 
   0   6   9        6.06        6.19      0.41 o 
   1   6   9        1.25        1.95      0.29 o 
   2   6   9        0.20        0.12      0.30 o 
   3   6   9        5.62        6.74      0.73 o 
   4   6   9        0.55        0.04      0.51 o 
  -3   7   9        2.09        2.89      0.51 o 
  -2   7   9        0.10        0.11      0.34 o 
  -1   7   9       21.16       22.48      0.75 o 
   0   7   9        3.68        1.54      0.39 o 
   1   7   9        1.10        0.84      0.39 o 
   2   7   9        2.05        1.71      0.40 o 
   3   7   9       26.53       27.38      0.94 o 
  -3   8   9        0.05       -0.38      0.46 o 
  -2   8   9       15.85       18.98      0.82 o 
  -1   8   9        5.32        5.08      0.55 o 
   0   8   9        0.37        0.01      0.63 o 
   1   8   9        0.05        1.21      0.48 o 
   2   8   9        0.07       -0.64      0.92 o 
   3   8   9        0.99        1.00      0.66 o 
  -2   9   9        0.56        0.53      0.51 o 
  -1   9   9        6.39        8.01      0.79 o 
   0   9   9        0.38        0.85      0.73 o 
   1   9   9        1.56        1.64      0.85 o 
   2   9   9       11.42       10.87      1.32 o 
  -1  10   9        0.05       -0.05      0.95 o 
   0  10   9        5.12        5.97      1.09 o 
  -4   0  10        5.62        4.33      0.96 o 
  -3   0  10      111.85      123.23      3.76 o 
  -2   0  10      426.71      466.98     12.47 o 
  -1   0  10       36.59       33.63      0.75 o 
   0   0  10      119.46      141.39      1.61 o 
   1   0  10      699.19      767.88      7.20 o 
   2   0  10      635.42      709.54      7.53 o 
   3   0  10        0.62        0.14      0.39 o 
   4   0  10        3.37        5.88      0.72 o 
   5   0  10       12.55       10.74      1.26 o 
  -5   1  10        0.09       -0.22      0.92 o 
  -4   1  10       20.35       20.25      1.59 o 
  -3   1  10        1.20        0.82      0.50 o 
  -2   1  10       83.18       72.38      0.91 o 
  -1   1  10      655.07      670.14      7.03 o 
   0   1  10       93.32       90.44      0.84 o 
   1   1  10      605.77      638.36      4.55 o 
   2   1  10       41.48       42.40      0.61 o 
   3   1  10        0.69        0.77      0.27 o 
   4   1  10        3.71        3.71      0.52 o 
   5   1  10        4.72        5.84      0.53 o 
  -5   2  10        0.30        0.11      0.33 o 
  -4   2  10        0.36       -0.19      0.29 o 
  -3   2  10       66.50       56.85      1.43 o 
  -2   2  10       14.90       16.77      0.36 o 
  -1   2  10      418.61      436.59      3.18 o 
   0   2  10     1231.21     1273.48      7.62 o 
   1   2  10        4.55        2.68      0.17 o 
   2   2  10       41.79       44.49      0.72 o 
   3   2  10        0.01        0.56      0.29 o 
   4   2  10       54.77       56.75      1.14 o 
   5   2  10        1.10        0.90      0.56 o 
  -5   3  10        0.85        1.07      0.42 o 
  -4   3  10        8.55        6.32      0.53 o 
  -3   3  10        3.38        4.08      0.49 o 
  -2   3  10       22.48       17.53      1.83 o 
  -1   3  10       39.20       37.15      0.49 o 
   0   3  10      741.99      824.54      4.94 o 
   1   3  10        8.79       12.46      0.30 o 
   2   3  10       36.80       34.09      0.68 o 
   3   3  10       81.86       74.23      1.41 o 
   4   3  10        8.76        8.02      0.62 o 
  -4   4  10        0.57       -0.02      0.40 o 
  -3   4  10       17.46       16.60      0.73 o 
  -2   4  10       55.12       52.89      1.01 o 
  -1   4  10        6.76        6.21      0.35 o 
   0   4  10        2.58        4.03      0.21 o 
   1   4  10        3.11        5.77      0.26 o 
   2   4  10      515.73      498.27      4.28 o 
   3   4  10        0.44       -0.31      0.31 o 
   4   4  10       19.60       23.11      0.91 o 
  -4   5  10        0.36        0.13      0.43 o 
  -3   5  10        0.85        0.52      0.32 o 
  -2   5  10      122.66      115.85      1.78 o 
  -1   5  10      502.42      477.05      4.06 o 
   0   5  10       79.11       83.75      0.95 o 
   1   5  10       91.47       84.69      0.95 o 
   2   5  10       20.38       21.09      0.65 o 
   3   5  10        1.65        1.75      0.37 o 
   4   5  10        2.59        1.16      0.53 o 
  -4   6  10        1.68        1.69      0.51 o 
  -3   6  10        0.16        0.00      0.35 o 
  -2   6  10        4.19        5.23      0.51 o 
  -1   6  10      146.47      155.30      1.78 o 
   0   6  10      130.46      125.45      1.40 o 
   1   6  10        6.45        7.51      0.39 o 
   2   6  10        3.81        2.64      0.36 o 
   3   6  10        9.32        9.94      0.64 o 
   4   6  10        5.20        7.49      0.79 o 
  -3   7  10        0.23        0.47      0.43 o 
  -2   7  10        0.01       -0.33      0.33 o 
  -1   7  10       23.11       21.96      0.76 o 
   0   7  10        8.30        9.63      0.55 o 
   1   7  10       20.40       17.55      0.72 o 
   2   7  10        2.83        2.65      0.43 o 
   3   7  10       11.25       15.40      0.90 o 
  -3   8  10        2.03        2.42      0.55 o 
  -2   8  10       12.52       13.75      0.73 o 
  -1   8  10        2.21        2.71      0.51 o 
   0   8  10        5.32        5.39      0.58 o 
   1   8  10        0.45       -0.22      0.44 o 
   2   8  10        9.55       13.71      1.82 o 
   3   8  10        3.09        3.35      0.74 o 
  -2   9  10        1.43        2.12      0.52 o 
  -1   9  10        0.97        1.42      0.60 o 
   0   9  10       11.10       10.93      0.97 o 
   1   9  10        0.01       -0.64      0.64 o 
   2   9  10        0.40       -0.15      1.14 o 
   0  10  10        1.31        1.79      0.95 o 
  -5   1  11        4.08        3.70      1.20 o 
  -4   1  11        9.25        9.64      1.32 o 
  -3   1  11       69.75       69.10      1.88 o 
  -2   1  11       37.31       35.91      0.44 o 
  -1   1  11       75.59       68.68      2.15 o 
   0   1  11      364.93      354.27      2.47 o 
   1   1  11      482.19      565.58      3.56 o 
   2   1  11       40.34       44.81      0.71 o 
   3   1  11       34.70       33.51      0.80 o 
   4   1  11       23.07       22.93      0.87 o 
   5   1  11        0.71        0.46      0.40 o 
  -5   2  11        0.93        1.44      0.35 o 
  -4   2  11       41.45       37.46      1.19 o 
  -3   2  11      121.12      119.69      1.85 o 
  -2   2  11        0.57        1.69      0.19 o 
  -1   2  11       53.78       60.92      0.70 o 
   0   2  11        4.80        3.80      0.18 o 
   1   2  11       11.67        8.75      0.25 o 
   2   2  11       43.61       38.85      0.69 o 
   3   2  11       78.73       80.16      1.33 o 
   4   2  11        0.01       -0.05      0.33 o 
   5   2  11        0.14        0.85      0.67 o 
  -5   3  11        4.03        3.66      0.74 o 
  -4   3  11       30.42       27.84      1.40 o 
  -3   3  11       71.17       71.98      1.17 o 
  -2   3  11       20.32       16.08      2.22 o 
  -1   3  11       64.63       56.97      0.65 o 
   0   3  11       90.26      123.82      0.99 o 
   1   3  11      186.44      178.92      1.27 o 
   2   3  11      336.81      326.99      2.96 o 
   3   3  11        6.21        7.26      0.53 o 
   4   3  11        5.25        6.60      0.54 o 
  -4   4  11        7.83        7.85      0.69 o 
  -3   4  11       47.91       56.26      1.03 o 
  -2   4  11       34.65       35.19      0.83 o 
  -1   4  11       36.36       39.08      0.70 o 
   0   4  11       31.56       34.52      0.47 o 
   1   4  11      108.20      115.77      1.03 o 
   2   4  11      256.32      260.08      2.52 o 
   3   4  11        5.78        6.15      0.64 o 
   4   4  11        0.22        0.88      0.41 o 
  -4   5  11        2.26        2.42      0.58 o 
  -3   5  11        0.67        0.19      0.31 o 
  -2   5  11       44.67       45.92      1.06 o 
  -1   5  11       20.39       21.98      0.65 o 
   0   5  11        0.89        1.67      0.25 o 
   1   5  11      162.29      170.28      1.50 o 
   2   5  11       15.26       15.06      0.59 o 
   3   5  11        3.87        4.59      0.43 o 
   4   5  11        0.01        0.41      0.61 o 
  -4   6  11        2.81        2.58      0.41 o 
  -3   6  11        2.81        1.05      0.40 o 
  -2   6  11        0.96        0.32      0.37 o 
  -1   6  11      228.16      216.90      2.26 o 
   0   6  11       21.74       24.46      0.65 o 
   1   6  11        1.77        1.03      0.35 o 
   2   6  11        2.57        2.88      0.48 o 
   3   6  11       16.94       20.49      0.86 o 
   4   6  11        0.22        0.33      0.63 o 
  -3   7  11        2.06        2.13      0.49 o 
  -2   7  11        5.96        4.59      0.51 o 
  -1   7  11        3.46        3.32      0.42 o 
   0   7  11       11.40       11.24      0.57 o 
   1   7  11        0.82        0.05      0.43 o 
   2   7  11        7.75        7.52      0.75 o 
   3   7  11        1.75        1.57      0.50 o 
  -3   8  11        1.65        1.74      0.52 o 
  -2   8  11        1.49        1.83      0.44 o 
  -1   8  11       18.11       17.22      0.88 o 
   0   8  11        0.82        0.79      0.44 o 
   1   8  11        5.45        5.15      0.59 o 
   2   8  11        0.28        0.51      0.71 o 
   3   8  11        0.13        0.27      1.05 o 
  -2   9  11       11.30       12.35      0.76 o 
  -1   9  11        9.56        7.84      0.81 o 
   0   9  11        1.81        1.75      0.88 o 
   1   9  11        0.21        0.04      0.67 o 
   2   9  11        0.01       -0.07      1.12 o 
   0  10  11        4.66        4.07      1.04 o 
  -4   0  12        7.76        8.64      1.22 o 
  -3   0  12       38.95       51.28      2.82 o 
  -2   0  12       93.30       90.36      1.58 o 
  -1   0  12       80.95       99.75      1.50 o 
   0   0  12     1709.29     1698.68     15.42 o 
   1   0  12      415.61      417.56      3.39 o 
   2   0  12       79.03       75.44      1.62 o 
   3   0  12        1.91        1.19      0.48 o 
   4   0  12       50.78       53.53      2.58 o 
   5   0  12        4.08        2.20      0.68 o 
  -5   1  12        0.62        1.59      1.07 o 
  -4   1  12       17.07       15.95      1.63 o 
  -3   1  12        4.13        5.02      0.68 o 
  -2   1  12       12.75        8.27      0.25 o 
  -1   1  12       23.56       23.27      0.45 o 
   0   1  12        9.81        7.62      0.24 o 
   1   1  12      103.05      108.24      0.89 o 
   2   1  12      152.05      156.51      1.83 o 
   3   1  12        1.08        0.65      0.30 o 
   4   1  12        0.48        1.08      0.39 o 
   5   1  12        0.43        1.15      0.81 o 
  -5   2  12        0.56        1.02      0.43 o 
  -4   2  12        0.33        0.63      0.44 o 
  -3   2  12       78.25       83.46      1.46 o 
  -2   2  12       11.65       12.01      0.30 o 
  -1   2  12       30.41       31.21      0.49 o 
   0   2  12      177.43      183.02      1.28 o 
   1   2  12        2.70        2.76      0.18 o 
   2   2  12       40.70       38.82      0.70 o 
   3   2  12       47.25       49.37      1.59 o 
   4   2  12        1.13        1.14      0.37 o 
  -5   3  12        3.46        3.53      0.52 o 
  -4   3  12       26.31       25.94      0.92 o 
  -3   3  12        5.95        5.98      0.39 o 
  -1   3  12        2.15        1.63      0.19 o 
   0   3  12      134.39      146.98      1.10 o 
   1   3  12      488.85      481.84      2.91 o 
   2   3  12       66.28       62.29      0.96 o 
   3   3  12       43.28       47.66      1.06 o 
   4   3  12        8.98        9.25      0.78 o 
  -4   4  12        0.94        0.72      0.46 o 
  -3   4  12        2.42        3.02      0.35 o 
  -2   4  12       35.87       35.26      0.85 o 
  -1   4  12       42.02       45.19      0.77 o 
   0   4  12        6.25        6.01      0.27 o 
   1   4  12        1.86        0.73      0.20 o 
   2   4  12        0.56        0.62      0.29 o 
   3   4  12       44.93       40.38      0.86 o 
   4   4  12       11.44       11.47      0.70 o 
  -4   5  12        0.02        0.14      0.48 o 
  -3   5  12        5.55        4.66      0.44 o 
  -2   5  12       16.84       18.54      0.78 o 
  -1   5  12        9.66        9.95      0.49 o 
   0   5  12       29.04       30.07      0.63 o 
   1   5  12      134.26      132.38      1.32 o 
   2   5  12        1.01        0.50      0.30 o 
   3   5  12        5.99        6.12      0.49 o 
   4   5  12        0.12        0.32      0.52 o 
  -4   6  12        0.89        0.76      0.35 o 
  -3   6  12       15.12       15.27      0.76 o 
  -2   6  12        3.30        2.86      0.62 o 
  -1   6  12       18.54       23.01      0.73 o 
   0   6  12       42.64       46.06      0.81 o 
   1   6  12        4.89        4.93      0.44 o 
   2   6  12       87.77       80.97      1.26 o 
   3   6  12        3.95        3.94      0.51 o 
   4   6  12        0.74        1.44      0.68 o 
  -3   7  12        2.97        3.05      0.53 o 
  -2   7  12       11.30       10.36      0.62 o 
  -1   7  12        8.46        8.80      0.60 o 
   0   7  12        3.15        4.75      0.45 o 
   1   7  12        0.55        0.04      0.42 o 
   2   7  12        4.71        3.59      1.19 o 
   3   7  12        2.69        2.78      0.53 o 
  -3   8  12        0.00       -0.52      0.64 o 
  -2   8  12        0.00       -0.38      0.49 o 
  -1   8  12        4.54        5.52      0.71 o 
   0   8  12        0.00       -0.19      0.42 o 
   1   8  12        1.37        1.69      0.54 o 
   2   8  12        6.47        6.89      1.08 o 
  -2   9  12        0.61        1.24      0.51 o 
  -1   9  12       14.78       16.58      1.20 o 
   0   9  12        0.25       -0.35      1.03 o 
   1   9  12        0.05       -0.26      0.67 o 
   2   9  12        0.95        0.99      0.89 o 
  -5   1  13        0.23        0.22      1.27 o 
  -4   1  13        6.05        7.21      1.21 o 
  -3   1  13       61.77       64.33      0.88 o 
  -2   1  13       11.66       13.03      0.29 o 
  -1   1  13      128.21      132.02      3.07 o 
   0   1  13       86.70      108.79      0.90 o 
   1   1  13      235.31      239.66      1.62 o 
   2   1  13        2.23        1.33      0.24 o 
   3   1  13        2.29        2.87      0.39 o 
   4   1  13       34.45       32.89      1.23 o 
   5   1  13        2.26        0.60      0.77 o 
  -5   2  13        0.01        0.35      0.41 o 
  -4   2  13       13.60       12.07      0.58 o 
  -3   2  13        0.22        0.54      0.32 o 
  -2   2  13       15.10       13.28      0.34 o 
  -1   2  13      104.67      119.89      1.04 o 
   0   2  13      368.26      384.65      2.63 o 
   1   2  13        7.34        7.55      0.25 o 
   2   2  13       67.58       70.94      1.24 o 
   3   2  13       87.28       81.51      1.39 o 
   4   2  13        0.29        1.19      0.38 o 
  -5   3  13        0.81        0.53      0.42 o 
  -4   3  13        5.98        5.67      0.58 o 
  -3   3  13       10.06       11.42      0.49 o 
  -2   3  13        0.21        0.00      0.19 o 
  -1   3  13       43.51       52.28      0.85 o 
   0   3  13       96.64       98.55      0.84 o 
   1   3  13      106.23       91.25      0.82 o 
   2   3  13       11.88       11.71      0.50 o 
   3   3  13      289.29      291.92      2.83 o 
   4   3  13        3.89        3.26      0.47 o 
  -4   4  13        1.63        1.24      0.48 o 
  -3   4  13       22.66       23.97      0.70 o 
  -2   4  13       51.20       48.65      1.00 o 
  -1   4  13       23.07       24.36      1.00 o 
   0   4  13        4.30        5.57      0.27 o 
   1   4  13      204.43      191.13      1.50 o 
   2   4  13      142.83      138.43      1.63 o 
   3   4  13       40.89       37.16      0.84 o 
   4   4  13       13.24       13.34      0.76 o 
  -4   5  13        0.64        0.74      0.51 o 
  -3   5  13       14.27       12.44      0.64 o 
  -2   5  13       43.15       43.81      1.06 o 
  -1   5  13       18.16       18.84      0.66 o 
   0   5  13       28.35       28.09      0.64 o 
   1   5  13      217.10      215.68      1.87 o 
   2   5  13       54.42       48.52      0.93 o 
   3   5  13       12.76       11.98      0.60 o 
   4   5  13        1.97        1.66      0.51 o 
  -4   6  13        3.32        3.29      0.52 o 
  -3   6  13        1.14        0.69      0.39 o 
  -2   6  13       45.03       40.55      1.48 o 
  -1   6  13       14.31       15.32      0.66 o 
   0   6  13        2.52        2.07      0.33 o 
   1   6  13        1.23        1.27      0.35 o 
   2   6  13       31.28       31.08      0.82 o 
   3   6  13        1.88        2.24      0.44 o 
  -3   7  13        7.32        7.80      0.81 o 
  -2   7  13        8.93        9.28      0.60 o 
  -1   7  13        2.73        1.60      0.41 o 
   0   7  13       12.87       13.01      0.60 o 
   1   7  13        3.92        4.82      0.54 o 
   2   7  13       12.76       11.41      0.98 o 
   3   7  13       28.00       29.43      1.36 o 
  -3   8  13        3.32        2.66      0.76 o 
  -2   8  13        0.33        0.24      0.41 o 
  -1   8  13        2.60        1.92      0.52 o 
   0   8  13        1.51        1.69      0.67 o 
   1   8  13        5.22        5.39      0.62 o 
   2   8  13       14.90       18.72      1.97 o 
  -2   9  13        0.62        0.14      0.48 o 
  -1   9  13        0.10        0.58      0.59 o 
   0   9  13        5.66        4.37      1.04 o 
   1   9  13       19.97       26.17      1.48 o 
  -4   0  14        4.12        2.91      0.91 o 
  -3   0  14      153.62      159.55      4.35 o 
  -2   0  14       43.12       46.80      0.71 o 
  -1   0  14       56.26       55.07      1.64 o 
   0   0  14      430.30      410.92      3.79 o 
   1   0  14        1.12        0.48      0.19 o 
   2   0  14        6.63        6.81      0.61 o 
   3   0  14        0.30        1.14      0.43 o 
   4   0  14       46.12       37.47      3.52 o 
  -4   1  14        0.10       -0.31      0.73 o 
  -3   1  14        0.24        0.65      0.24 o 
  -2   1  14      122.26      153.14      1.33 o 
  -1   1  14       25.77       23.00      0.46 o 
   0   1  14      179.81      174.78      1.31 o 
   1   1  14       76.36       81.76      0.75 o 
   2   1  14        3.13        1.03      0.27 o 
   3   1  14       65.65       69.99      1.12 o 
   4   1  14        4.42        5.83      0.57 o 
  -5   2  14        0.45        0.62      0.68 o 
  -4   2  14       21.40       19.84      0.72 o 
  -3   2  14        1.31        1.47      0.36 o 
  -2   2  14       12.31       12.32      0.50 o 
  -1   2  14      642.25      686.40      4.47 o 
   0   2  14      263.31      285.88      2.05 o 
   1   2  14      255.68      244.00      1.64 o 
   2   2  14       23.60       24.43      0.61 o 
   3   2  14       54.27       50.29      1.04 o 
   4   2  14        0.97        0.71      0.38 o 
  -5   3  14        1.84        1.27      0.46 o 
  -4   3  14        1.06        2.21      0.54 o 
  -3   3  14       19.06       21.55      0.64 o 
  -2   3  14       31.76       31.11      0.68 o 
  -1   3  14        3.26        2.28      0.30 o 
   0   3  14       45.05       48.93      0.58 o 
   1   3  14        0.40        0.69      0.18 o 
   2   3  14       22.57       20.75      0.64 o 
   3   3  14       16.09       15.94      0.62 o 
   4   3  14        0.35       -0.07      0.36 o 
  -4   4  14        9.84        8.79      0.73 o 
  -3   4  14       38.20       36.72      0.84 o 
  -2   4  14       46.65       49.69      0.96 o 
  -1   4  14        5.22        5.59      0.54 o 
   0   4  14        0.07        0.07      0.17 o 
   1   4  14      473.80      466.89      3.19 o 
   2   4  14        5.52        6.21      0.43 o 
   3   4  14        3.96        4.31      0.43 o 
   4   4  14        4.95        3.78      0.54 o 
  -4   5  14        0.53        1.28      0.55 o 
  -3   5  14       10.57        9.78      0.58 o 
  -2   5  14      181.69      183.90      3.50 o 
  -1   5  14        0.00       -0.17      0.30 o 
   0   5  14      203.56      194.55      1.87 o 
   1   5  14      210.00      203.80      2.06 o 
   2   5  14       11.29       13.96      0.60 o 
   3   5  14        5.81        7.43      0.55 o 
   4   5  14        0.76        1.09      0.49 o 
  -4   6  14        1.46        1.48      0.53 o 
  -3   6  14        0.79        0.49      0.37 o 
  -2   6  14        2.37        2.46      0.44 o 
  -1   6  14       83.43       81.71      1.53 o 
   0   6  14       45.34       42.02      0.78 o 
   1   6  14        1.34        0.92      0.37 o 
   2   6  14        0.01        0.10      0.32 o 
   3   6  14        2.91        2.61      0.45 o 
  -3   7  14        1.49        2.27      0.51 o 
  -2   7  14        4.33        4.14      0.53 o 
  -1   7  14       19.96       20.21      0.81 o 
   0   7  14        0.09       -0.33      0.33 o 
   1   7  14       14.61       16.39      0.84 o 
   2   7  14       16.76       23.02      1.19 o 
   3   7  14        0.97        0.81      0.61 o 
  -3   8  14        4.45        4.70      0.86 o 
  -2   8  14        6.52        7.75      0.68 o 
  -1   8  14        0.46        0.39      0.52 o 
   0   8  14        1.48        1.85      0.60 o 
   1   8  14       25.52       30.87      1.02 o 
   2   8  14        9.80       12.34      1.26 o 
  -2   9  14        3.13        3.25      0.59 o 
  -1   9  14        6.11        5.65      0.92 o 
   0   9  14        2.04        2.07      0.96 o 
   1   9  14        1.52        2.22      0.77 o 
  -4   1  15        6.63        6.77      1.24 o 
  -3   1  15       24.02       22.37      0.63 o 
  -2   1  15       72.85       85.54      0.94 o 
  -1   1  15       43.22       40.63      0.54 o 
   0   1  15      291.42      344.09      2.32 o 
   1   1  15       28.49       35.56      0.49 o 
   2   1  15       62.48       54.80      1.81 o 
   3   1  15       55.48       51.65      1.12 o 
   4   1  15        0.40       -0.01      0.39 o 
  -5   2  15        2.38        2.39      0.50 o 
  -4   2  15        2.48        1.91      0.40 o 
  -3   2  15        1.58        1.97      0.33 o 
  -2   2  15        0.27       -0.04      0.16 o 
  -1   2  15       13.07       15.41      0.39 o 
   0   2  15      129.11      146.67      1.18 o 
   1   2  15        1.04        4.19      0.24 o 
   2   2  15       66.16       54.62      0.91 o 
   3   2  15       17.93       17.51      1.00 o 
   4   2  15        0.21        0.14      0.39 o 
  -4   3  15       34.89       35.82      1.09 o 
  -3   3  15        0.23        0.54      0.29 o 
  -2   3  15        8.38        9.16      0.49 o 
  -1   3  15        0.00        0.32      0.23 o 
   0   3  15      106.38       98.99      0.92 o 
   1   3  15        5.52        5.84      0.29 o 
   2   3  15       17.79       18.36      0.63 o 
   3   3  15       37.06       37.97      0.84 o 
   4   3  15        2.67        1.67      0.44 o 
  -4   4  15        2.77        2.33      0.55 o 
  -3   4  15       33.74       37.11      0.85 o 
  -2   4  15        0.30        0.26      0.29 o 
  -1   4  15        2.80        2.78      0.34 o 
   0   4  15      101.30       88.21      0.94 o 
   1   4  15      388.13      396.45      2.90 o 
   2   4  15        0.59        0.06      0.33 o 
   3   4  15        2.95        3.57      0.42 o 
   4   4  15       22.89       23.95      1.01 o 
  -4   5  15        1.19        1.32      0.55 o 
  -3   5  15        3.32        3.05      0.42 o 
  -2   5  15       16.94       17.86      0.84 o 
  -1   5  15       12.17       11.65      0.56 o 
   0   5  15      140.76      151.83      1.52 o 
   1   5  15       52.09       47.54      0.90 o 
   2   5  15       26.56       25.62      0.77 o 
   3   5  15        6.49        7.79      0.54 o 
   4   5  15        0.95        0.58      0.48 o 
  -4   6  15        0.17       -0.04      0.50 o 
  -3   6  15        0.03        0.01      0.40 o 
  -2   6  15       16.16       13.66      0.71 o 
  -1   6  15       32.71       34.96      0.95 o 
   0   6  15        0.58        0.37      0.30 o 
   1   6  15        0.12       -0.01      0.41 o 
   2   6  15        0.04       -0.38      0.38 o 
   3   6  15        5.18        5.95      0.68 o 
  -3   7  15        2.21        1.83      0.47 o 
  -2   7  15        0.74        0.88      0.44 o 
  -1   7  15        0.01        0.26      0.38 o 
   0   7  15        0.95        0.40      0.36 o 
   1   7  15       18.34       16.44      0.80 o 
   2   7  15       16.92       18.58      1.00 o 
   3   7  15        1.29        1.44      0.76 o 
  -2   8  15        7.12        7.28      0.63 o 
  -1   8  15        0.09        0.40      0.52 o 
   0   8  15        0.03       -0.76      0.76 o 
   1   8  15        7.18        7.81      0.87 o 
   2   8  15        0.54       -0.15      0.79 o 
  -1   9  15        1.25        1.88      0.66 o 
   0   9  15        0.35        0.67      0.76 o 
   1   9  15        0.09       -0.32      0.95 o 
  -3   0  16       11.18       12.65      0.64 o 
  -2   0  16        6.08        7.77      0.41 o 
  -1   0  16      104.63      107.90      1.40 o 
   0   0  16       80.48       74.69      1.04 o 
   1   0  16       14.90       15.18      0.52 o 
   2   0  16        0.39        1.03      0.41 o 
   3   0  16       36.76       31.13      1.11 o 
   4   0  16       22.68       19.88      1.32 o 
  -4   1  16        0.00        0.52      0.30 o 
  -3   1  16        0.00       -0.07      0.31 o 
  -2   1  16        1.34        2.52      0.23 o 
  -1   1  16        1.43        1.53      0.20 o 
   0   1  16       24.03       21.47      0.40 o 
   1   1  16      599.84      575.00      3.75 o 
   2   1  16       26.56       24.95      0.67 o 
   3   1  16       19.68       18.67      0.70 o 
   4   1  16        2.54        1.91      0.48 o 
  -5   2  16        0.15        0.19      0.37 o 
  -4   2  16        6.42        6.11      0.46 o 
  -3   2  16        1.52        2.00      0.39 o 
  -2   2  16        0.44        0.39      0.23 o 
  -1   2  16       28.85       28.69      0.60 o 
   0   2  16      105.68      113.89      1.00 o 
   1   2  16       36.99       34.39      0.59 o 
   2   2  16      301.63      318.88      2.98 o 
   3   2  16        7.73        8.68      0.50 o 
   4   2  16        0.02        0.30      0.41 o 
  -4   3  16        3.64        4.86      0.57 o 
  -3   3  16        0.22        0.45      0.27 o 
  -2   3  16        9.51        9.07      0.50 o 
  -1   3  16      130.90      142.58      1.62 o 
   0   3  16      137.67      140.83      1.23 o 
   1   3  16        1.57        0.10      0.20 o 
   2   3  16      186.92      183.99      2.00 o 
   3   3  16       46.72       47.07      0.95 o 
   4   3  16        6.68        5.50      0.76 o 
  -4   4  16        0.31        0.52      0.50 o 
  -3   4  16        2.66        2.14      0.34 o 
  -2   4  16        0.12        0.18      0.31 o 
  -1   4  16        0.02       -0.28      0.28 o 
   0   4  16       11.39       16.84      0.51 o 
   1   4  16       55.01       53.23      0.79 o 
   2   4  16      135.96      128.56      1.60 o 
   3   4  16        3.01        2.82      0.40 o 
   4   4  16        0.00        0.45      0.46 o 
  -4   5  16        0.15        0.08      0.51 o 
  -3   5  16        0.40        0.21      0.32 o 
  -2   5  16        3.76        4.50      0.52 o 
  -1   5  16       25.40       24.81      0.77 o 
   0   5  16       31.15       32.09      0.66 o 
   1   5  16      217.08      192.75      2.10 o 
   2   5  16        3.04        1.96      0.36 o 
   3   5  16        0.32        0.36      0.36 o 
   4   5  16        3.77        4.17      1.17 o 
  -4   6  16        0.91       -0.61      0.61 o 
  -3   6  16        4.21        4.44      0.49 o 
  -2   6  16        4.05        6.15      0.59 o 
  -1   6  16        0.01       -0.08      0.36 o 
   0   6  16       72.66       73.01      1.09 o 
   1   6  16       74.15       72.62      1.41 o 
   2   6  16        5.84        5.65      0.64 o 
   3   6  16        0.49        0.07      0.38 o 
  -3   7  16        1.43        1.12      0.49 o 
  -2   7  16        6.59        6.21      0.65 o 
  -1   7  16       12.34       14.50      0.72 o 
   0   7  16        2.01        1.13      0.45 o 
   1   7  16        0.16        0.38      0.45 o 
   2   7  16        9.06        9.45      1.17 o 
   3   7  16        0.02        0.49      1.23 o 
  -2   8  16        0.88        0.07      0.46 o 
  -1   8  16        4.30        2.86      0.63 o 
   0   8  16        4.05        4.51      0.86 o 
   1   8  16        0.40        0.32      0.51 o 
   2   8  16        1.45       -0.79      0.79 o 
  -1   9  16        0.36       -0.04      0.61 o 
   0   9  16        3.72        4.46      0.93 o 
   1   9  16        0.07       -0.74      0.74 o 
  -4   1  17       16.22       15.87      0.64 o 
  -3   1  17       11.31       11.53      0.63 o 
  -2   1  17       50.38       57.57      0.74 o 
  -1   1  17       69.88       76.68      0.91 o 
   0   1  17       55.06       46.91      0.58 o 
   1   1  17       36.59       28.92      0.78 o 
   2   1  17       18.65       20.85      0.59 o 
   3   1  17       50.49       41.05      0.91 o 
   4   1  17        1.14        0.62      0.42 o 
  -4   2  17        9.05       10.61      1.06 o 
  -3   2  17        2.99        3.27      0.45 o 
  -2   2  17        0.77        0.99      0.29 o 
  -1   2  17       60.37       57.06      1.04 o 
   0   2  17       48.47       43.54      0.58 o 
   1   2  17      102.98       97.24      1.02 o 
   2   2  17      500.13      468.15      4.11 o 
   3   2  17        2.29        1.61      0.37 o 
   4   2  17        0.23        0.05      0.43 o 
  -4   3  17       10.31       10.69      0.66 o 
  -3   3  17        8.71       10.56      0.45 o 
  -2   3  17       75.83       77.34      1.33 o 
  -1   3  17       92.92       86.81      1.13 o 
   0   3  17      160.03      152.16      1.32 o 
   1   3  17       93.25       88.12      0.97 o 
   2   3  17      166.69      164.98      1.87 o 
   3   3  17       15.48       15.42      0.66 o 
   4   3  17        1.48        0.85      0.45 o 
  -4   4  17        4.12        3.70      0.55 o 
  -3   4  17       47.21       47.70      0.93 o 
  -2   4  17       16.42       16.19      0.71 o 
  -1   4  17       27.91       25.75      0.67 o 
   0   4  17       69.37       52.29      0.79 o 
   1   4  17       14.05       12.54      0.53 o 
   2   4  17        2.46        3.95      0.41 o 
   3   4  17        6.35        6.54      0.50 o 
   4   4  17       12.07       12.65      1.07 o 
  -4   5  17        1.93        1.67      0.51 o 
  -3   5  17        1.77        1.61      0.37 o 
  -2   5  17        6.96        6.06      0.55 o 
  -1   5  17       26.90       25.04      0.75 o 
   0   5  17       55.99       61.40      0.88 o 
   1   5  17        4.88        3.85      0.43 o 
   2   5  17        2.83        1.81      0.39 o 
   3   5  17        1.71        1.77      0.41 o 
  -3   6  17        8.87        7.94      0.59 o 
  -2   6  17       23.91       24.64      1.01 o 
  -1   6  17       39.25       38.75      0.94 o 
   0   6  17       60.80       61.84      1.04 o 
   1   6  17        7.11        5.65      0.80 o 
   2   6  17       16.71       15.88      0.92 o 
   3   6  17        2.07        1.88      0.49 o 
  -3   7  17        0.18        0.59      0.46 o 
  -2   7  17        3.69        3.08      0.64 o 
  -1   7  17        0.04        0.13      0.40 o 
   0   7  17        1.06        0.36      0.67 o 
   1   7  17        0.01        0.09      0.45 o 
   2   7  17       17.64       13.06      0.98 o 
   3   7  17        1.47        0.80      0.76 o 
  -2   8  17       10.73       10.09      0.69 o 
  -1   8  17        2.18        1.92      0.72 o 
   0   8  17        6.03        6.07      0.94 o 
   1   8  17       11.86       15.55      0.87 o 
   2   8  17        1.06        0.18      0.83 o 
  -1   9  17        2.08        1.32      0.66 o 
   0   9  17       15.23       16.73      1.31 o 
   1   9  17        1.58        1.44      0.77 o 
  -4   0  18       29.89       24.76      0.95 o 
  -3   0  18       52.21       55.51      1.72 o 
  -2   0  18        0.39        0.73      0.27 o 
  -1   0  18       81.37       76.73      1.31 o 
   0   0  18      145.35      146.22      1.71 o 
   1   0  18        0.27        0.07      0.19 o 
   2   0  18       68.14       61.46      1.18 o 
   3   0  18       83.44       80.94      1.83 o 
   4   0  18        5.54        6.83      0.92 o 
  -4   1  18        2.73        2.84      0.61 o 
  -3   1  18        3.76        2.98      0.45 o 
  -2   1  18        2.38        2.81      0.30 o 
  -1   1  18       29.36       31.55      0.61 o 
   0   1  18       21.16       25.60      0.46 o 
   1   1  18        1.40        0.73      0.19 o 
   2   1  18       58.92       55.71      0.80 o 
   3   1  18        1.18        2.92      0.39 o 
   4   1  18        0.87        0.98      0.45 o 
  -4   2  18        0.13        0.64      0.51 o 
  -3   2  18        1.14        1.01      0.41 o 
  -2   2  18       22.33       23.29      0.68 o 
  -1   2  18      170.50      172.89      1.66 o 
   0   2  18       16.26       18.39      0.43 o 
   1   2  18        0.49        0.14      0.17 o 
   2   2  18       15.46       14.63      0.53 o 
   3   2  18       12.05       11.61      0.61 o 
   4   2  18        0.11        0.34      0.46 o 
  -4   3  18       14.31       14.83      0.86 o 
  -3   3  18       10.62       11.22      0.84 o 
  -2   3  18        7.95        6.25      0.50 o 
  -1   3  18       69.45       70.10      1.03 o 
   0   3  18       26.75       23.17      0.54 o 
   1   3  18        9.14        8.10      0.38 o 
   2   3  18       31.58       31.24      1.00 o 
   3   3  18        0.82        1.67      0.37 o 
   4   3  18        1.41        1.88      0.54 o 
  -4   4  18        5.94        5.22      0.67 o 
  -3   4  18       12.08       13.43      0.62 o 
  -2   4  18        8.58        9.66      0.60 o 
  -1   4  18        4.92        4.11      0.40 o 
   0   4  18       91.87       91.59      1.08 o 
   1   4  18        3.66        3.84      0.36 o 
   2   4  18        7.17        7.35      0.51 o 
   3   4  18        7.13        7.32      0.53 o 
   4   4  18        0.16        0.47      0.48 o 
  -4   5  18        1.22        1.11      0.59 o 
  -3   5  18       15.36       13.07      0.69 o 
  -2   5  18        0.24        0.47      0.37 o 
  -1   5  18       14.56       15.42      0.65 o 
   0   5  18      259.34      251.96      2.22 o 
   1   5  18        4.93        5.78      0.72 o 
   2   5  18        0.36       -0.08      0.41 o 
   3   5  18        2.83        3.92      0.60 o 
  -3   6  18        0.00        0.43      0.47 o 
  -2   6  18        1.89        1.97      0.49 o 
  -1   6  18       51.86       52.79      1.09 o 
   0   6  18       24.81       22.60      0.72 o 
   1   6  18       15.01       12.51      0.72 o 
   2   6  18        3.75        3.74      0.60 o 
   3   6  18        0.01       -0.23      0.50 o 
  -3   7  18        0.46        0.00      0.45 o 
  -2   7  18       23.08       22.83      1.07 o 
  -1   7  18       13.55       13.26      0.71 o 
   0   7  18        4.71        4.60      0.65 o 
   1   7  18        1.66        2.53      0.53 o 
   2   7  18        3.04        3.99      0.83 o 
  -2   8  18        0.72        0.85      0.50 o 
  -1   8  18        0.06       -0.49      0.57 o 
   0   8  18        1.90        2.21      0.82 o 
   1   8  18       21.27       25.89      0.99 o 
   2   8  18        0.79        1.06      0.88 o 
  -1   9  18        1.34        0.73      0.63 o 
   0   9  18        6.84        7.62      1.32 o 
  -4   1  19        3.85        3.54      0.63 o 
  -3   1  19        5.54        4.72      0.45 o 
  -2   1  19        4.86        2.33      0.30 o 
  -1   1  19       10.04       11.54      0.43 o 
   0   1  19        2.53        2.08      0.23 o 
   1   1  19      257.82      226.59      1.89 o 
   2   1  19       36.72       28.57      0.59 o 
   3   1  19        3.02        2.48      0.40 o 
   4   1  19        0.82        0.99      0.52 o 
  -4   2  19        1.48        0.62      0.44 o 
  -3   2  19        0.41        0.79      0.42 o 
  -2   2  19        4.79        6.30      0.42 o 
  -1   2  19       41.71       41.03      0.82 o 
   0   2  19       23.59       28.99      0.58 o 
   1   2  19       70.46       60.27      0.78 o 
   2   2  19      197.01      181.19      1.77 o 
   3   2  19        0.28       -0.05      0.34 o 
   4   2  19        0.08        0.28      0.45 o 
  -4   3  19        1.19        2.50      0.60 o 
  -3   3  19        0.00       -0.19      0.31 o 
  -2   3  19        0.22        0.63      0.30 o 
  -1   3  19        2.07        2.08      0.33 o 
   0   3  19        1.37        1.61      0.26 o 
   1   3  19        5.75        7.00      0.42 o 
   2   3  19        6.27        5.71      0.44 o 
   3   3  19        6.67        6.18      0.49 o 
   4   3  19        2.95        2.40      0.57 o 
  -4   4  19        3.70        3.04      0.62 o 
  -3   4  19        3.09        3.67      0.41 o 
  -2   4  19        3.58        2.81      0.43 o 
  -1   4  19       46.15       42.60      0.80 o 
   0   4  19        5.45        6.96      0.38 o 
   1   4  19       11.93       12.54      0.56 o 
   2   4  19        6.22        6.12      0.49 o 
   3   4  19       16.96       18.30      0.75 o 
   4   4  19        0.50       -0.47      0.52 o 
  -4   5  19        0.01        0.71      0.76 o 
  -3   5  19        1.41        0.70      0.40 o 
  -2   5  19        0.90        0.63      0.39 o 
  -1   5  19        8.89       10.02      0.57 o 
   0   5  19       79.71       75.95      1.00 o 
   1   5  19       20.02       24.28      0.88 o 
   2   5  19       22.71       25.31      0.99 o 
   3   5  19       12.77       13.72      0.75 o 
  -3   6  19        4.62        4.59      0.55 o 
  -2   6  19       12.87       14.38      0.84 o 
  -1   6  19        0.78        2.01      0.43 o 
   0   6  19       27.35       22.47      1.09 o 
   1   6  19        4.32        5.34      0.57 o 
   2   6  19        2.27        1.09      0.54 o 
   3   6  19        0.00       -0.49      0.49 o 
  -3   7  19        1.41       -0.16      0.70 o 
  -2   7  19        4.14        4.96      0.65 o 
  -1   7  19        4.76        4.05      0.52 o 
   0   7  19       20.24       19.35      1.13 o 
   1   7  19        1.50        1.77      0.51 o 
   2   7  19        3.56        4.50      0.90 o 
  -2   8  19        0.46        0.26      0.47 o 
  -1   8  19        0.19        0.09      0.59 o 
   0   8  19        0.41        0.97      0.78 o 
   1   8  19        4.08        5.34      0.66 o 
   0   9  19        1.60        0.72      1.21 o 
  -4   0  20        0.18        0.42      0.50 o 
  -3   0  20        4.58        4.91      0.59 o 
  -2   0  20       33.37       37.02      1.02 o 
  -1   0  20      337.52      344.86      4.10 o 
   0   0  20      335.19      311.45      3.40 o 
   1   0  20        3.58        3.03      0.38 o 
   2   0  20        7.91        9.55      0.60 o 
   3   0  20       24.45       21.43      1.13 o 
   4   0  20        7.68        6.12      1.30 o 
  -4   1  20        0.21        0.39      0.34 o 
  -3   1  20        2.55        4.44      0.45 o 
  -2   1  20        3.76        4.72      0.35 o 
  -1   1  20       12.85       13.80      0.49 o 
   0   1  20      401.55      384.94      2.88 o 
   1   1  20      163.52      159.76      1.51 o 
   2   1  20       17.63       12.34      0.46 o 
   3   1  20       33.96       30.74      0.87 o 
   4   1  20        1.69        1.91      0.51 o 
  -4   2  20        0.03        0.74      0.45 o 
  -3   2  20        1.96        1.88      0.63 o 
  -2   2  20       10.41       10.70      0.52 o 
  -1   2  20        0.61        0.64      0.28 o 
   0   2  20        3.56        4.04      0.30 o 
   1   2  20      285.29      304.25      2.46 o 
   2   2  20        5.74        3.59      0.33 o 
   3   2  20        0.32       -0.28      0.34 o 
   4   2  20        0.00        0.01      0.46 o 
  -4   3  20        0.33        0.03      0.50 o 
  -3   3  20        1.53        1.87      0.34 o 
  -2   3  20       10.83       11.46      0.61 o 
  -1   3  20       15.53       13.20      0.54 o 
   0   3  20        6.16        5.17      0.33 o 
   1   3  20      157.82      151.93      1.62 o 
   2   3  20       26.66       26.96      0.84 o 
   3   3  20       16.86       14.60      0.71 o 
   4   3  20        0.07        0.24      0.56 o 
  -4   4  20        0.09        0.04      0.54 o 
  -3   4  20        2.66        3.15      0.42 o 
  -2   4  20        0.30        0.06      0.34 o 
  -1   4  20        0.72        2.29      0.34 o 
   0   4  20      204.84      182.84      1.73 o 
   1   4  20       53.75       48.74      1.23 o 
   2   4  20        6.83        6.30      0.59 o 
   3   4  20        6.44        8.93      0.59 o 
  -4   5  20        1.29        1.31      0.82 o 
  -3   5  20        1.95        1.54      0.43 o 
  -2   5  20        0.30        0.50      0.39 o 
  -1   5  20        8.19        8.20      0.52 o 
   0   5  20       82.80       70.61      1.07 o 
   1   5  20       36.33       35.59      1.02 o 
   2   5  20        1.78        1.85      0.50 o 
   3   5  20        4.06        5.06      0.65 o 
  -3   6  20        0.80        1.33      0.47 o 
  -2   6  20        0.49        1.28      0.46 o 
  -1   6  20       14.50       14.86      0.75 o 
   0   6  20        0.47        0.36      0.50 o 
   1   6  20       11.02        8.92      0.67 o 
   2   6  20        3.31        0.21      0.70 o 
   3   6  20        3.20        2.81      0.65 o 
  -3   7  20        5.84        6.79      1.29 o 
  -2   7  20       14.59       16.18      0.96 o 
  -1   7  20       14.05       15.24      0.83 o 
   0   7  20        2.22        3.42      0.72 o 
   1   7  20        2.56        2.31      0.68 o 
   2   7  20        1.44        0.90      0.80 o 
  -2   8  20        0.23        0.26      0.62 o 
  -1   8  20        6.56        6.66      0.80 o 
   0   8  20        0.91        1.33      0.82 o 
   1   8  20        0.07       -0.12      0.52 o 
  -4   1  21        4.80        5.65      0.52 o 
  -3   1  21        1.54        1.05      0.38 o 
  -2   1  21       17.20       16.44      0.57 o 
  -1   1  21       76.87       72.25      0.99 o 
   0   1  21      173.71      169.75      1.52 o 
   1   1  21      126.36      123.51      1.29 o 
   2   1  21      140.37      125.00      1.40 o 
   3   1  21        5.17        5.80      0.50 o 
   4   1  21        1.77        1.84      0.49 o 
  -4   2  21        0.32        0.83      0.47 o 
  -3   2  21        0.01       -0.38      0.39 o 
  -2   2  21       26.42       27.40      0.71 o 
  -1   2  21        0.42        0.23      0.27 o 
   0   2  21        0.59        1.21      0.26 o 
   1   2  21      625.58      581.29      4.61 o 
   2   2  21        0.15        0.24      0.27 o 
   3   2  21        2.43        2.12      0.61 o 
   4   2  21        3.18        2.34      0.48 o 
  -4   3  21        3.55        3.59      0.61 o 
  -3   3  21       13.01       14.03      0.59 o 
  -2   3  21       58.89       55.50      1.20 o 
  -1   3  21       20.99       20.87      0.66 o 
   0   3  21       76.41       73.48      0.90 o 
   1   3  21        2.88        2.01      0.35 o 
   2   3  21       14.43       14.03      0.64 o 
   3   3  21        2.84        2.38      0.49 o 
   4   3  21        2.08        2.19      0.64 o 
  -4   4  21        6.10        5.01      0.69 o 
  -3   4  21       12.13       10.94      0.61 o 
  -2   4  21        0.03        0.03      0.37 o 
  -1   4  21       69.51       61.62      0.99 o 
   0   4  21        5.73        6.39      0.37 o 
   1   4  21        0.63       -0.18      0.39 o 
   2   4  21        4.45        5.19      0.57 o 
   3   4  21       13.92       15.18      0.82 o 
  -3   5  21        1.84        1.32      0.42 o 
  -2   5  21        3.36        2.13      0.46 o 
  -1   5  21        7.96        7.94      0.53 o 
   0   5  21        6.88        5.60      0.48 o 
   1   5  21        1.81        0.81      0.46 o 
   2   5  21        3.16        4.86      0.58 o 
   3   5  21        9.29        9.83      0.78 o 
  -3   6  21        8.76        8.44      0.68 o 
  -2   6  21       19.30       19.12      1.05 o 
  -1   6  21       62.08       62.62      1.32 o 
   0   6  21        2.59        1.70      0.56 o 
   1   6  21        0.14       -0.03      0.44 o 
   2   6  21        0.69        0.68      0.72 o 
   3   6  21        1.08        0.48      0.58 o 
  -2   7  21        3.67        3.99      0.64 o 
  -1   7  21        4.25        3.96      0.52 o 
   0   7  21        4.65        4.17      0.74 o 
   1   7  21        0.03        0.05      0.58 o 
   2   7  21        0.51       -0.17      0.90 o 
  -1   8  21        0.71        0.41      0.61 o 
   0   8  21        1.51        1.77      0.84 o 
   1   8  21        3.06        2.15      0.58 o 
  -4   0  22        6.37        5.12      1.26 o 
  -3   0  22        0.37        2.06      0.63 o 
  -2   0  22        1.84        1.03      0.54 o 
  -1   0  22       69.30       68.52      1.40 o 
   0   0  22       81.79       82.76      1.34 o 
   1   0  22       94.71       84.92      1.59 o 
   2   0  22       17.42       16.62      0.77 o 
   3   0  22        1.77        2.26      0.61 o 
   4   0  22        4.65        4.06      0.72 o 
  -4   1  22        0.10        0.50      0.41 o 
  -3   1  22        0.26        0.66      0.38 o 
  -2   1  22        0.00        0.31      0.29 o 
  -1   1  22        0.19        0.38      0.29 o 
   0   1  22        1.81        2.41      0.28 o 
   1   1  22       19.05       16.05      0.56 o 
   2   1  22        0.76        0.21      0.27 o 
   3   1  22        0.41        0.46      0.37 o 
   4   1  22        2.66        3.05      0.64 o 
  -4   2  22        0.14       -0.26      0.53 o 
  -3   2  22        0.05       -0.03      0.29 o 
  -2   2  22       10.85       10.16      0.55 o 
  -1   2  22        1.49        0.88      0.32 o 
   0   2  22       14.43       14.26      0.47 o 
   1   2  22       16.57       17.39      0.92 o 
   2   2  22       22.06       23.45      0.89 o 
   3   2  22        0.03        0.18      0.38 o 
   4   2  22        3.35        2.15      0.54 o 
  -4   3  22        2.37        3.62      0.64 o 
  -3   3  22        0.66        0.26      0.31 o 
  -2   3  22       29.93       29.82      0.82 o 
  -1   3  22        0.92        0.46      0.32 o 
   0   3  22       13.82       13.66      0.52 o 
   1   3  22        0.70        0.77      0.43 o 
   2   3  22        2.09        1.11      0.43 o 
   3   3  22        6.19        5.47      0.62 o 
  -4   4  22        0.23        0.28      0.70 o 
  -3   4  22        3.23        3.05      0.44 o 
  -2   4  22        3.62        4.02      0.46 o 
  -1   4  22       13.51       14.32      0.58 o 
   0   4  22        0.02       -0.33      0.33 o 
   1   4  22        0.57       -0.16      0.45 o 
   2   4  22       11.90       11.69      0.82 o 
   3   4  22        0.45       -0.20      0.51 o 
  -3   5  22        0.34        0.22      0.40 o 
  -2   5  22        0.00        0.23      0.39 o 
  -1   5  22       20.75       19.49      0.74 o 
   0   5  22        5.52        5.21      0.52 o 
   1   5  22       12.78       11.75      0.71 o 
   2   5  22        1.42        1.95      0.71 o 
   3   5  22        7.33        8.30      0.78 o 
  -3   6  22        0.00        0.33      0.45 o 
  -2   6  22        5.84        6.06      0.66 o 
  -1   6  22       36.91       39.08      0.98 o 
   0   6  22       10.86       11.76      0.85 o 
   1   6  22        0.38        0.69      0.47 o 
   2   6  22        3.32        2.72      0.80 o 
  -2   7  22       10.28        9.50      0.81 o 
  -1   7  22        0.32        0.31      0.44 o 
   0   7  22        0.01       -0.11      0.72 o 
   1   7  22        1.51        3.22      0.59 o 
   2   7  22        6.26        5.11      0.94 o 
  -1   8  22        0.02        0.22      0.59 o 
   0   8  22        2.03        0.70      0.80 o 
   1   8  22        1.87        2.43      0.59 o 
  -4   1  23        0.12        0.43      0.52 o 
  -3   1  23        3.79        3.35      0.48 o 
  -2   1  23       31.02       33.50      0.83 o 
  -1   1  23       36.63       34.04      0.73 o 
   0   1  23      177.81      168.38      1.65 o 
   1   1  23       29.64       33.50      0.81 o 
   2   1  23       16.86       16.37      0.61 o 
   3   1  23        2.92        2.38      0.44 o 
   4   1  23        0.59       -0.59      0.59 o 
  -4   2  23        0.20        0.08      0.42 o 
  -3   2  23        0.43        0.45      0.27 o 
  -2   2  23       29.36       29.23      0.79 o 
  -1   2  23       27.16       28.81      0.82 o 
   0   2  23       32.09       29.55      0.76 o 
   1   2  23      109.50       99.83      1.74 o 
   2   2  23       32.97       29.75      0.82 o 
   3   2  23        3.98        5.14      0.53 o 
  -4   3  23        0.15        1.06      0.64 o 
  -3   3  23        0.12       -0.19      0.30 o 
  -2   3  23        0.46        0.46      0.35 o 
  -1   3  23       60.07       55.82      0.99 o 
   0   3  23       17.08       18.26      0.70 o 
   1   3  23       25.15       22.21      0.80 o 
   2   3  23        0.13        1.18      0.39 o 
   3   3  23        2.51        1.73      0.77 o 
  -4   4  23        0.80        0.61      0.68 o 
  -3   4  23        0.07        0.36      0.37 o 
  -2   4  23        5.49        4.60      0.53 o 
  -1   4  23        0.97        0.82      0.34 o 
   0   4  23        0.68        0.40      0.36 o 
   1   4  23        2.77        2.80      0.51 o 
   2   4  23        7.74        8.53      0.81 o 
   3   4  23        8.34        7.63      0.74 o 
  -3   5  23        0.00       -0.05      0.40 o 
  -2   5  23        1.69        0.99      0.43 o 
  -1   5  23       34.89       31.91      0.84 o 
   0   5  23        4.89        4.39      0.65 o 
   1   5  23       39.48       41.09      1.10 o 
   2   5  23       13.67       17.45      2.37 o 
   3   5  23       11.21       12.73      1.19 o 
  -3   6  23        0.24        0.48      0.71 o 
  -2   6  23        0.17        0.08      0.45 o 
  -1   6  23        5.06        4.13      0.55 o 
   0   6  23        0.42        0.52      0.54 o 
   1   6  23        4.01        5.77      0.61 o 
   2   6  23        4.89        5.89      1.03 o 
  -2   7  23        0.08        0.25      0.52 o 
  -1   7  23        0.19        0.22      0.49 o 
   0   7  23        0.42       -0.03      0.74 o 
   1   7  23        7.79        7.48      0.69 o 
   2   7  23        0.70       -0.79      1.00 o 
  -1   8  23        0.00       -0.20      0.65 o 
   0   8  23        0.39        0.99      0.82 o 
  -4   0  24        0.18        0.22      1.12 o 
  -3   0  24        9.13        9.46      1.81 o 
  -2   0  24      125.31      133.65      2.40 o 
  -1   0  24      500.68      514.18      5.96 o 
   0   0  24      141.83      137.14      2.26 o 
   1   0  24        1.76        0.71      0.52 o 
   2   0  24        5.48        6.52      0.64 o 
   3   0  24        9.47        9.58      0.89 o 
  -4   1  24        0.15        0.52      0.45 o 
  -3   1  24        0.90        0.77      0.43 o 
  -2   1  24       29.22       31.94      0.87 o 
  -1   1  24       15.24       16.29      0.62 o 
   0   1  24      178.99      174.57      1.88 o 
   1   1  24        0.03       -0.22      0.40 o 
   2   1  24       33.32       30.25      0.79 o 
   3   1  24        1.28        0.96      0.50 o 
  -4   2  24        0.24        0.42      0.46 o 
  -3   2  24        3.60        4.17      0.37 o 
  -2   2  24        3.24        2.31      0.39 o 
  -1   2  24        0.04       -0.17      0.32 o 
   0   2  24       45.33       48.24      1.07 o 
   1   2  24       30.73       24.40      0.79 o 
   2   2  24        0.39       -0.18      0.31 o 
   3   2  24        0.32        0.75      0.50 o 
  -4   3  24        0.46        0.52      0.48 o 
  -3   3  24        1.19        0.95      0.34 o 
  -2   3  24       26.96       29.33      0.86 o 
  -1   3  24        0.07        0.56      0.34 o 
   0   3  24      126.53      115.00      1.55 o 
   1   3  24        6.12        8.81      0.82 o 
   2   3  24        3.49        2.77      0.51 o 
   3   3  24        0.12       -0.35      0.48 o 
  -3   4  24        1.52        0.75      0.38 o 
  -2   4  24        0.19        0.47      0.37 o 
  -1   4  24      136.61      132.91      1.60 o 
   0   4  24        1.47        0.32      0.37 o 
   1   4  24        5.51        6.55      0.61 o 
   2   4  24       34.15       37.33      1.72 o 
   3   4  24        1.57        2.83      0.87 o 
  -3   5  24        0.45        1.01      0.45 o 
  -2   5  24        4.27        3.90      0.52 o 
  -1   5  24        0.44       -0.32      0.36 o 
   0   5  24       10.09        8.93      0.77 o 
   1   5  24        0.80        0.71      0.61 o 
   2   5  24        3.83        4.70      0.85 o 
   3   5  24        1.26        0.95      0.58 o 
  -3   6  24        0.22        0.50      0.93 o 
  -2   6  24        2.18        2.08      0.52 o 
  -1   6  24        0.00       -0.27      0.38 o 
   0   6  24        0.61        0.31      0.52 o 
   1   6  24        0.56        0.57      0.51 o 
   2   6  24        7.13        6.79      0.97 o 
  -2   7  24        8.53        7.91      0.77 o 
  -1   7  24        0.51        1.33      0.61 o 
   0   7  24        1.66        1.57      0.88 o 
   1   7  24        5.56        5.23      0.79 o 
  -4   1  25        0.12       -0.33      0.45 o 
  -3   1  25        0.67       -0.06      0.32 o 
  -2   1  25       25.47       24.19      0.96 o 
  -1   1  25       26.51       25.60      0.72 o 
   0   1  25      164.98      162.55      1.82 o 
   1   1  25      109.36      102.43      1.73 o 
   2   1  25        1.41        1.44      0.36 o 
   3   1  25       16.25       15.54      0.89 o 
  -4   2  25        0.03        0.16      0.49 o 
  -3   2  25        0.33        0.76      0.36 o 
  -2   2  25        6.42        6.64      0.52 o 
  -1   2  25       11.45       12.93      0.60 o 
   0   2  25       79.60       80.55      1.21 o 
   1   2  25       20.75       15.94      0.72 o 
   2   2  25       30.87       30.05      0.90 o 
   3   2  25        6.30        8.37      1.07 o 
  -4   3  25        0.80        0.97      0.78 o 
  -3   3  25        9.46        7.43      0.51 o 
  -2   3  25        0.33        0.65      0.37 o 
  -1   3  25       26.27       29.57      0.81 o 
   0   3  25       22.42       23.49      0.80 o 
   1   3  25        6.52        7.29      0.58 o 
   2   3  25        1.82        1.06      0.58 o 
   3   3  25        0.38        0.02      0.51 o 
  -3   4  25        1.27        0.95      0.39 o 
  -2   4  25        7.57        5.28      0.53 o 
  -1   4  25        1.57        1.63      0.38 o 
   0   4  25        1.78        0.72      0.39 o 
   1   4  25        0.92        0.59      0.70 o 
   2   4  25        6.43        8.70      0.86 o 
   3   4  25        1.94        1.37      0.58 o 
  -3   5  25        0.07        0.22      0.41 o 
  -2   5  25        0.97        1.13      0.45 o 
  -1   5  25        4.83        3.83      0.48 o 
   0   5  25        0.88        1.12      0.53 o 
   1   5  25        0.02       -0.20      0.47 o 
   2   5  25        4.78        3.93      1.31 o 
  -2   6  25        8.69        6.46      0.65 o 
  -1   6  25        3.61        3.10      0.49 o 
   0   6  25        2.83        2.45      0.63 o 
   1   6  25        0.03        0.11      0.51 o 
   2   6  25        3.11        3.23      0.88 o 
  -2   7  25        5.74        3.11      1.00 o 
  -1   7  25        2.13        2.59      0.69 o 
   0   7  25        0.22        0.21      0.82 o 
   1   7  25        0.22        0.17      0.68 o 
  -4   0  26        0.16       -0.54      0.66 o 
  -3   0  26        5.51        4.94      0.55 o 
  -2   0  26        4.07        4.13      0.61 o 
  -1   0  26       62.85       66.58      1.51 o 
   0   0  26       32.04       29.78      1.11 o 
   1   0  26       16.99       19.92      0.97 o 
   2   0  26        2.58        4.56      0.68 o 
   3   0  26        6.03        6.11      1.14 o 
  -4   1  26        0.14       -0.44      0.48 o 
  -3   1  26        0.16        0.01      0.38 o 
  -2   1  26        1.13        1.56      0.39 o 
  -1   1  26        7.41        7.65      0.49 o 
   0   1  26       34.32       35.47      0.84 o 
   1   1  26        5.20        6.45      0.56 o 
   2   1  26        4.45        5.82      0.51 o 
   3   1  26        6.91        9.29      0.77 o 
  -4   2  26        0.07        0.43      1.09 o 
  -3   2  26        1.36        1.62      0.36 o 
  -2   2  26        0.01        0.00      0.35 o 
  -1   2  26       10.38       10.05      0.57 o 
   0   2  26        7.32        7.88      0.52 o 
   1   2  26        1.52        0.88      0.45 o 
   2   2  26        1.22        0.87      0.48 o 
   3   2  26        5.11        4.21      0.65 o 
  -3   3  26        8.07        8.06      0.54 o 
  -2   3  26        0.37        0.05      0.42 o 
  -1   3  26        0.03       -0.34      0.34 o 
   0   3  26        0.80        0.63      0.38 o 
   1   3  26        0.01       -0.42      0.42 o 
   2   3  26        2.97        2.82      0.71 o 
   3   3  26       16.91       16.27      0.96 o 
  -3   4  26        0.20        0.66      0.40 o 
  -2   4  26        7.38        6.99      0.59 o 
  -1   4  26        3.58        4.83      0.45 o 
   0   4  26       21.44       19.66      0.94 o 
   1   4  26       10.21       11.71      0.73 o 
   2   4  26        5.40        5.67      0.97 o 
   3   4  26        0.01        0.09      0.58 o 
  -3   5  26        0.02        0.36      0.60 o 
  -2   5  26        0.81        0.60      0.43 o 
  -1   5  26        3.46        4.02      0.49 o 
   0   5  26        0.66       -0.17      0.49 o 
   1   5  26        2.12        1.72      0.76 o 
   2   5  26       19.06       21.23      1.39 o 
  -2   6  26        8.39        7.67      0.70 o 
  -1   6  26        6.15        7.03      0.60 o 
   0   6  26        1.61        2.53      0.65 o 
   1   6  26        0.30       -0.50      0.50 o 
   2   6  26        1.43        1.68      0.91 o 
  -1   7  26        0.00        0.01      0.61 o 
   0   7  26       15.40       16.87      1.55 o 
   1   7  26       23.65       27.99      2.06 o 
  -4   1  27        2.07        2.54      0.82 o 
  -3   1  27       10.54        9.41      0.53 o 
  -2   1  27       57.09       60.49      1.21 o 
  -1   1  27       68.26       67.05      1.09 o 
   0   1  27        6.27        7.78      0.51 o 
   1   1  27        1.18       -0.10      0.43 o 
   2   1  27       16.96       20.12      0.81 o 
   3   1  27        6.68        7.42      0.73 o 
  -3   2  27       31.64       33.77      0.84 o 
  -2   2  27        1.18        1.13      0.42 o 
  -1   2  27       20.16       18.71      0.72 o 
   0   2  27        6.24        7.00      0.51 o 
   1   2  27       30.12       27.40      0.91 o 
   2   2  27        4.54        5.46      0.62 o 
   3   2  27       30.04       33.78      1.23 o 
  -3   3  27        0.07        0.40      0.38 o 
  -2   3  27       33.89       33.35      0.97 o 
  -1   3  27        0.09        0.36      0.38 o 
   0   3  27       42.68       41.23      1.16 o 
   1   3  27       23.76       22.71      0.85 o 
   2   3  27        0.23       -0.60      0.60 o 
   3   3  27        2.45        4.15      0.72 o 
  -3   4  27        1.84        2.11      0.46 o 
  -2   4  27        0.07       -0.08      0.41 o 
  -1   4  27        0.58        0.83      0.38 o 
   0   4  27        1.84        2.50      0.60 o 
   1   4  27        0.56        0.00      0.50 o 
   2   4  27       25.97       24.85      1.43 o 
  -3   5  27        0.20        2.18      1.36 o 
  -2   5  27       10.50        9.70      0.73 o 
  -1   5  27        1.54        1.10      0.43 o 
   0   5  27        5.03        6.76      0.76 o 
   1   5  27        9.18        8.99      0.77 o 
   2   5  27        2.78        2.79      0.86 o 
  -2   6  27        0.59        0.93      0.51 o 
  -1   6  27        3.54        4.49      0.55 o 
   0   6  27       14.08       16.28      1.15 o 
   1   6  27       15.07       19.01      1.06 o 
  -1   7  27        2.30        2.31      0.73 o 
   0   7  27        4.98        6.51      1.20 o 
  -3   0  28       16.50       14.39      0.88 o 
  -2   0  28      105.84      103.73      3.21 o 
  -1   0  28      191.70      190.46      3.09 o 
   0   0  28       23.70       23.92      1.62 o 
   1   0  28        2.30        2.27      0.91 o 
   2   0  28        0.22        0.34      0.58 o 
   3   0  28        3.61        5.57      1.08 o 
  -3   1  28       14.86       14.24      0.64 o 
  -2   1  28        9.80       11.09      0.66 o 
  -1   1  28       11.77       12.03      0.74 o 
   0   1  28        1.43        0.43      0.37 o 
   1   1  28        0.05       -0.40      0.42 o 
   2   1  28        0.56        2.15      0.45 o 
   3   1  28        0.01       -0.37      0.52 o 
  -3   2  28        2.78        3.76      0.44 o 
  -2   2  28        0.35       -0.08      0.38 o 
  -1   2  28        5.00        4.03      0.46 o 
   0   2  28       34.19       34.91      0.86 o 
   1   2  28        0.40        0.44      0.43 o 
   2   2  28        4.09        3.56      0.73 o 
   3   2  28        1.59        1.62      0.63 o 
  -3   3  28       12.47       12.12      0.66 o 
  -2   3  28        3.21        2.78      0.48 o 
  -1   3  28       24.26       23.25      0.83 o 
   0   3  28        0.58        1.62      0.46 o 
   1   3  28        7.74        9.40      0.68 o 
   2   3  28        0.02       -0.59      0.59 o 
  -3   4  28        0.01        0.48      0.41 o 
  -2   4  28       27.83       25.01      1.11 o 
  -1   4  28        7.22        6.36      0.52 o 
   0   4  28        0.01        0.45      0.53 o 
   1   4  28       21.20       23.50      1.11 o 
   2   4  28        0.52       -0.71      0.71 o 
  -2   5  28        2.20        1.90      0.53 o 
  -1   5  28        1.70        2.44      0.48 o 
   0   5  28        1.71        0.60      0.59 o 
   1   5  28        3.71        4.65      0.81 o 
   2   5  28        0.28        0.86      0.85 o 
  -2   6  28        0.35       -0.20      0.70 o 
  -1   6  28        2.07        2.76      0.55 o 
   0   6  28        0.08       -0.09      0.69 o 
   1   6  28        3.36        4.38      1.00 o 
  -3   1  29        4.43        4.64      0.47 o 
  -2   1  29        1.63        1.51      0.54 o 
  -1   1  29       12.12       12.57      0.66 o 
   0   1  29        4.95        4.93      0.48 o 
   1   1  29        0.25        1.00      0.71 o 
   2   1  29       20.63       20.96      1.12 o 
   3   1  29        4.55        5.15      1.09 o 
  -3   2  29        5.73        5.23      0.54 o 
  -2   2  29        0.78        0.34      0.49 o 
  -1   2  29        2.67        2.20      0.44 o 
   0   2  29        4.45        4.33      0.46 o 
   1   2  29        3.30        3.50      0.52 o 
   2   2  29        8.45       11.53      0.99 o 
  -3   3  29        0.15        0.17      0.39 o 
  -2   3  29        6.36        6.68      0.61 o 
  -1   3  29        0.19        0.21      0.40 o 
   0   3  29        2.69        3.45      0.66 o 
   1   3  29        0.92        0.24      0.49 o 
   2   3  29        0.04        0.52      0.69 o 
  -3   4  29        0.79       -0.08      0.74 o 
  -2   4  29        0.58        1.03      0.47 o 
  -1   4  29        2.12        1.47      0.47 o 
   0   4  29        0.99        0.17      0.56 o 
   1   4  29       18.05       19.56      0.92 o 
   2   4  29        3.12        3.54      1.33 o 
  -2   5  29        5.50        5.22      0.64 o 
  -1   5  29        0.80        0.70      0.44 o 
   0   5  29        0.16        0.25      0.58 o 
   1   5  29        0.42        0.40      0.82 o 
  -1   6  29        0.16       -0.49      0.54 o 
   0   6  29        2.40        1.65      1.50 o 
   1   6  29        4.28        5.83      1.10 o 
  -3   0  30        1.21        1.95      0.60 o 
  -2   0  30       10.75       10.68      1.03 o 
  -1   0  30       22.23       20.45      1.07 o 
   0   0  30        0.51        1.35      0.57 o 
   1   0  30       35.53       43.28      1.56 o 
   2   0  30       26.58       31.23      3.78 o 
  -3   1  30        0.05        0.78      0.40 o 
  -2   1  30        3.39        3.50      0.59 o 
  -1   1  30        1.03        0.21      0.53 o 
   0   1  30        9.77       10.53      0.61 o 
   1   1  30        5.12        4.39      0.54 o 
   2   1  30       10.64       12.38      1.03 o 
  -3   2  30        0.09        0.78      0.42 o 
  -2   2  30        1.79        1.04      0.45 o 
  -1   2  30       10.95       12.75      0.66 o 
   0   2  30        0.74        1.28      0.52 o 
   1   2  30        9.69        8.19      0.64 o 
   2   2  30        3.89        3.31      0.78 o 
  -3   3  30        0.00       -0.24      0.46 o 
  -2   3  30        0.04       -0.05      0.43 o 
  -1   3  30       13.01       14.05      0.71 o 
   0   3  30        0.58        0.85      0.59 o 
   1   3  30       11.32       13.70      0.78 o 
   2   3  30       32.33       34.16      2.03 o 
  -2   4  30        3.91        4.16      0.59 o 
  -1   4  30        8.29        8.93      0.64 o 
   0   4  30       12.16       12.84      0.94 o 
   1   4  30        0.04        0.43      0.80 o 
   2   4  30        3.13        4.06      1.00 o 
  -2   5  30        5.02        5.70      0.92 o 
  -1   5  30        4.23        4.50      0.55 o 
   0   5  30        2.92        2.38      0.67 o 
   1   5  30       10.75       15.48      1.24 o 
  -1   6  30        6.70        7.59      1.04 o 
   0   6  30        0.30       -1.52      1.98 o 
  -3   1  31       10.92        8.86      0.63 o 
  -2   1  31       21.05       20.73      0.97 o 
  -1   1  31        5.45        6.64      0.55 o 
   0   1  31        0.15        0.01      0.49 o 
   1   1  31        5.69        6.25      0.60 o 
   2   1  31       18.05       19.71      1.64 o 
  -3   2  31        8.28        7.26      0.67 o 
  -2   2  31        0.30       -0.42      0.42 o 
  -1   2  31       11.45       12.02      0.67 o 
   0   2  31        0.35       -0.18      0.65 o 
   1   2  31        0.03       -0.19      0.47 o 
   2   2  31        9.98       11.07      1.01 o 
  -2   3  31        0.01        0.30      0.46 o 
  -1   3  31       10.73       12.04      0.72 o 
   0   3  31       31.34       32.11      1.31 o 
   1   3  31        1.64        3.66      1.74 o 
   2   3  31       10.45       12.20      1.29 o 
  -2   4  31        3.64        4.80      0.61 o 
  -1   4  31        1.62        1.23      0.48 o 
   0   4  31        0.20       -0.33      0.56 o 
   1   4  31       23.08       29.57      1.56 o 
  -1   5  31        0.41        0.97      0.51 o 
   0   5  31        0.09       -0.44      0.72 o 
   1   5  31        0.64       -0.28      0.87 o 
  -3   0  32        7.95        4.58      1.93 o 
  -2   0  32       26.78       24.31      1.48 o 
  -1   0  32        1.80        2.09      0.67 o 
   0   0  32        1.52        0.99      0.77 o 
   1   0  32        4.20        3.06      0.87 o 
   2   0  32        0.01       -0.36      0.96 o 
  -3   1  32        4.68        5.16      0.62 o 
  -2   1  32        0.36        0.41      0.48 o 
  -1   1  32        0.63        1.25      0.43 o 
   0   1  32        0.24       -0.41      0.50 o 
   1   1  32        0.68        0.32      0.71 o 
   2   1  32        0.98        0.46      0.72 o 
  -2   2  32        0.45        0.54      0.45 o 
  -1   2  32        5.95        5.72      0.56 o 
   0   2  32        0.01       -0.28      0.51 o 
   1   2  32        2.88        2.28      0.85 o 
   2   2  32        3.87        2.89      0.83 o 
  -2   3  32        2.96        2.65      0.55 o 
  -1   3  32        0.16        1.09      0.65 o 
   0   3  32        0.31        0.78      0.79 o 
   1   3  32        0.20       -0.43      0.81 o 
  -2   4  32        0.23        0.57      0.65 o 
  -1   4  32        0.02       -0.32      0.44 o 
   0   4  32        1.61        1.42      0.68 o 
   1   4  32        1.90        2.33      1.10 o 
  -1   5  32        0.02       -0.69      0.80 o 
   0   5  32        4.85        5.36      1.00 o 
  -2   1  33        1.01        1.13      0.57 o 
  -1   1  33        0.04        0.40      0.48 o 
   0   1  33       12.50       15.36      1.45 o 
   1   1  33       22.04       23.91      1.17 o 
   2   1  33        8.41        8.57      1.33 o 
  -2   2  33        4.39        4.69      0.66 o 
  -1   2  33        0.20        0.51      0.46 o 
   0   2  33        0.24       -0.38      0.53 o 
   1   2  33       10.74       12.04      1.21 o 
  -2   3  33        0.97        1.00      0.67 o 
  -1   3  33        2.23        2.11      0.55 o 
   0   3  33        1.48        2.11      0.67 o 
   1   3  33        0.06        0.41      0.97 o 
  -1   4  33        1.11        0.75      0.49 o 
   0   4  33        7.60       10.91      0.95 o 
   1   4  33        7.50        9.83      1.26 o 
  -2   0  34        0.37        0.07      0.99 o 
  -1   0  34        0.05        0.08      1.10 o 
   0   0  34       22.19       23.61      1.57 o 
   1   0  34       47.67       56.29      2.60 o 
  -2   1  34        5.09        5.30      0.66 o 
  -1   1  34        0.15        0.46      0.46 o 
   0   1  34        0.00        0.37      0.61 o 
   1   1  34        0.73        0.80      0.69 o 
  -2   2  34        5.41        5.51      0.93 o 
  -1   2  34        6.01        7.09      0.71 o 
   0   2  34        4.93        4.71      0.69 o 
   1   2  34        2.03        1.73      0.90 o 
  -1   3  34        0.03        0.42      0.45 o 
   0   3  34        3.50        5.47      0.80 o 
   1   3  34       12.66       16.47      1.46 o 
  -1   4  34        3.56        5.29      0.83 o 
   0   4  34        3.23        4.91      0.89 o 
  -2   1  35        3.45        1.77      0.84 o 
  -1   1  35        1.18        0.86      0.50 o 
   0   1  35        0.92        0.95      0.63 o 
   1   1  35        7.28        8.47      0.89 o 
  -1   2  35        0.70        0.95      0.56 o 
   0   2  35        0.24        0.87      0.60 o 
   1   2  35        0.54       -0.34      0.93 o 
  -1   3  35        6.76        7.95      0.64 o 
   0   3  35        1.04        0.92      0.69 o 
  -1   0  36        0.24        2.34      0.77 o 
   0   0  36        4.79        3.81      1.00 o 
  -1   1  36        0.02        1.24      0.56 o 
   0   1  36        0.24       -0.20      0.60 o 
  -1   2  36        1.45        1.68      0.57 o 
   0   2  36        1.99        1.80      0.71 o 
                                                 
